# Supplementary material for: Delivery mode and perinatal antibiotics influence the predicted metabolic pathways of the gut microbiome
Source: Sci Rep. 2021 Sep 1;11:17483. doi: 10.1038/s41598-021-97007-x (PMC8410856; doi:10.1038/s41598-021-97007-x)
Supplement: Supplementary file 2 — Supplementary Tables. [file 41598_2021_97007_MOESM2_ESM.xlsx]

## Sheet: Supplementary Table 1 PERMANOVA
Supplementary Table 1. Adonis PERMANOVA full results
DM - taxa	Df	SumsOfSqs	MeanSqs	F.Model	R2	Pr(>F)
Delivery mode (c-section vs vaginal)	1	0.549841	0.549841	1.24091	0.0153441	0.063
Perinatal antibiotics (Any vs none)	1	-0.163435	-0.163435	-0.368848	-0.00456088	0.836
Residuals	80	35.4476	0.443095	NA	0.989217	NA
Total	82	35.834	NA	NA	1	NA
DM - predicted metabolic pathways	Df	SumsOfSqs	MeanSqs	F.Model	R2	Pr(>F)
Delivery mode (c-section vs vaginal)	1	0.0504522	0.0504522	1.44735	0.0174686	0.3
Perinatal antibiotics (Any vs none)	1	0.0490584	0.0490584	1.40737	0.016986	0.276
Residuals	80	2.78866	0.0348583	NA	0.965545	NA
Total	82	2.88817	NA	NA	1	NA
PA - taxa	Df	SumsOfSqs	MeanSqs	F.Model	R2	Pr(>F)
Perinatal antibiotics (Any vs control)	1	0.749586	0.749586	1.89592	0.0195666	0.008
Residuals	95	37.56	0.395368	NA	0.980433	NA
Total	96	38.3095	NA	NA	1	NA
PA - predicted metabolic pathways	Df	SumsOfSqs	MeanSqs	F.Model	R2	Pr(>F)
Perinatal antibiotics (Any vs control)	1	0.0432931	0.0432931	1.4172	0.0146987	0.309
Residuals	95	2.90208	0.0305482	NA	0.985301	NA
Total	96	2.94538	NA	NA	1	NA

## Sheet: Supplementary Table 2 ALDEX2
Supplementary Table 2. Differential abundance analysis results from ALDEx2. Comparisons of metabolic pathway data and taxa data according to perinatal antibiotic exposure and delivery mode are presented. The results with p-values < 0.05 from Benjamini-Hochberg adjusted Welch t-tests are highlighted with an asterix. ALDEx2 found only one genera to be significantly different in one of the cohorts.
	Perinatal antibiotics (n=70) vs Control (27)		C-section (n=23) vs vaginal (n=60)
Pathway	Adjusted p-value	Effect size	Adjusted p-value	Effect size
BIOTIN-BIOSYNTHESIS-PWY	0.007*	-0.561	0.17	-0.561991
COLANSYN-PWY	0.023*	-0.477	1	-0.253215
DENOVOPURINE2-PWY	0.037*	-0.356	1	-0.167982
FOLSYN-PWY	0.034*	-0.355	1	-0.127735
HISDEG-PWY	0.005*	-0.392	1	-0.224123
P108-PWY	0.009*	-0.405	1	-0.182158
P42-PWY	0.033*	-0.337	1	-0.111937
PWYG-321	0.166193	-0.408	0.016*	-0.643965
PENTOSE-P-PWY	0.007*	-0.482	1	-0.1885
PWY-6125	0.026*	-0.428	1	-0.205675
PWY-6507	0.033*	-0.365	1	-0.15473
PWY-6519	0.007*	-0.534	0.13	-0.614536
PWY-6572	0.006*	-0.522	0.8	-0.687711
PWY-6612	0.028*	-0.397	1	-0.142126
PWY-6892	0.042*	-0.36	1	-0.135019
PWY-6901	0.006*	-0.477	1	-0.14268
PWY-6969	0.027*	-0.383	1	0.0960454
PWY-7196	0.029*	-0.394	1	-0.1898
PWY-7197	0.027*	-0.4	1	-0.198127
PWY-7228	0.026*	-0.429	1	-0.203711
PWY-7323	0.026*	-0.404	1	-0.169484
PWY-7456	0.028*	-0.301	1	-0.043731
PWY-841	0.034*	-0.4	1	-0.206194
PWY0-845	0.004*	-0.45	1	-0.221752
PYRIDOXSYN-PWY	0.004*	-0.49	1	-0.23224
TCA	0.044*	-0.371	1	0.160542
	Perinatal antibiotics (n=70) vs Control (27)		C-section (n=23) vs vaginal (n=60)
Genera	Adjusted p-value	Effect size	Adjusted p-value	Effect size
Bacteroides	<0.001*	-0.506	0.906371	-0.286037

## Sheet: Supplementary Table 3 Raw ALDEX
Supplementary Table 3. Delivery mode cohort - Taxa. ALDEx2 raw output. Produced using the ALDEX2 R-package instead of the q2-plugin, since the q2 implementation did not support adjustments for covariates. Here we present the results adjusted for perinatal antibiotcs. Effects module output (first 7 columns) is presented only for delivery mode.
Feature name	rab.all	rab.win.vaginal	rab.win.section	diff.btw	diff.win	effect	overlap	(Intercept) Estimate	(Intercept) Std. Error	(Intercept) t value	(Intercept) Pr(>|t|)	model.Delivery_mode Estimate	model.Delivery_mode Std. Error	model.Delivery_mode t value	model.Delivery_mode Pr(>|t|)	model.Perinatal_antibiotics Estimate	model.Perinatal_antibiotics Std. Error	model.Perinatal_antibiotics t value	model.Perinatal_antibiotics Pr(>|t|)	(Intercept) Pr(>|t|).BH	model.Delivery_mode Pr(>|t|).BH	model.Perinatal_antibiotics Pr(>|t|).BH
D_0__Bacteria;D_1__Bacteroidetes;D_2__Bacteroidia;D_3__Bacteroidales;D_4__Bacteroidaceae;D_5__Bacteroides	11.3813	11.9177	10.1454	-2.20232	8.50821	-0.286037	0.340801	11.0032	0.755063	14.6225	1.86312e-22	-2.9614	1.37232	-2.16005	0.0399173	-1.88665	1.26973	-1.48375	0.151995	8.01141e-21	0.906371	1
D_0__Bacteria;D_1__Bacteroidetes;D_2__Bacteroidia;D_3__Bacteroidales;D_4__Prevotellaceae;D_5__Prevotella 7	-1.23287	-1.45287	-0.606301	1.46186	6.85749	0.18633	0.40258	-1.88181	0.690372	-2.70925	0.0220305	1.2983	1.25475	1.04144	0.357939	1.43426	1.16095	1.23469	0.280746	0.394727	0.997154	0.986832
D_0__Bacteria;D_1__Bacteroidetes;D_2__Bacteroidia;D_3__Bacteroidales;D_4__Prevotellaceae;D_5__Prevotella 9	-1.4732	-1.3651	-1.73317	-0.361014	5.91645	-0.046618	0.46979	-1.18097	0.75876	-1.54263	0.176488	-1.43646	1.37904	-1.04717	0.362877	1.27753	1.27595	1.00315	0.365775	0.935778	0.99525	0.997857
D_0__Bacteria;D_1__Bacteroidetes;D_2__Bacteroidia;D_3__Bacteroidales;D_4__Rikenellaceae;D_5__Alistipes	0.294865	0.180681	0.518633	0.86946	7.82109	0.11144	0.453125	0.657012	0.728089	0.930357	0.391518	1.08302	1.3233	0.825052	0.450141	-0.418166	1.22437	-0.341467	0.652569	0.99754	1	1
D_0__Bacteria;D_1__Bacteroidetes;D_2__Bacteroidia;D_3__Bacteroidales;D_4__Tannerellaceae;D_5__Parabacteroides	-0.703559	-0.356472	-1.31454	-1.30374	6.86053	-0.189648	0.413043	0.643286	0.720038	0.919171	0.412341	-1.68213	1.30866	-1.29134	0.259464	-0.559061	1.21084	-0.465462	0.605388	0.998986	0.981582	1
D_0__Bacteria;D_1__Firmicutes;D_2__Bacilli;D_3__Bacillales;D_4__Family XI;D_5__Gemella	-0.480543	-0.579388	-0.250607	0.0641523	4.75759	0.0123781	0.495587	-1.00551	0.514193	-1.92628	0.114263	0.0527948	0.934541	0.0518639	0.557682	0.0290154	0.86468	0.0382126	0.587619	0.748236	1	1
D_0__Bacteria;D_1__Firmicutes;D_2__Bacilli;D_3__Lactobacillales;D_4__Carnobacteriaceae;D_5__Granulicatella	-0.235917	-0.00221857	-0.820068	-0.55244	5.26238	-0.0960739	0.45757	-0.493525	0.54452	-0.871947	0.412912	-0.592103	0.989661	-0.60599	0.525528	0.0722697	0.91568	0.0796434	0.611693	0.998197	0.992737	1
D_0__Bacteria;D_1__Firmicutes;D_2__Bacilli;D_3__Lactobacillales;D_4__Enterococcaceae;D_5__Enterococcus	-1.40473	-1.55356	-0.955927	0.81127	6.00256	0.122104	0.432745	-2.00059	0.569913	-3.50214	0.00485163	1.03085	1.03581	1.00892	0.354463	0.325792	0.958381	0.336826	0.528108	0.11388	0.990803	1
D_0__Bacteria;D_1__Firmicutes;D_2__Bacilli;D_3__Lactobacillales;D_4__Streptococcaceae;D_5__Lactococcus	-0.980877	-0.790045	-1.42616	-0.571514	5.21167	-0.0971298	0.440217	-1.0979	0.553526	-1.95971	0.107427	-0.661959	1.00603	-0.646906	0.476342	0.156176	0.930823	0.158723	0.549888	0.765567	0.983952	1
D_0__Bacteria;D_1__Firmicutes;D_2__Bacilli;D_3__Lactobacillales;D_4__Streptococcaceae;D_5__Streptococcus	3.68609	4.00114	3.17955	-0.456131	6.2141	-0.0625875	0.465353	2.90069	0.645802	4.54426	0.000322847	-0.427764	1.17374	-0.373449	0.671252	-0.0622876	1.086	-0.0562567	0.763393	0.0111329	1	1
D_0__Bacteria;D_1__Firmicutes;D_2__Clostridia;D_3__Clostridiales;D_4__Clostridiaceae 1;D_5__Clostridium sensu stricto 1	-1.06975	-1.04939	-1.15361	-0.11304	5.98387	-0.018685	0.491514	-1.32039	0.587017	-2.23484	0.0728299	-0.0805917	1.0669	-0.0810098	0.595096	0.479715	0.987143	0.495731	0.509039	0.624522	1	1
D_0__Bacteria;D_1__Firmicutes;D_2__Clostridia;D_3__Clostridiales;D_4__Family XIII;D_5__Family XIII AD3011 group	-1.37447	-1.31973	-1.49729	-0.207512	5.21501	-0.0366162	0.480299	-1.53589	0.548085	-2.78555	0.0198926	-0.233431	0.996141	-0.232745	0.564436	-0.227093	0.921675	-0.258659	0.552379	0.367217	1	0.999548
D_0__Bacteria;D_1__Firmicutes;D_2__Clostridia;D_3__Clostridiales;D_4__Lachnospiraceae;D_5__Agathobacter	0.550694	0.824494	-0.0210068	-0.967138	7.45759	-0.114221	0.453496	1.04746	0.732104	1.45725	0.200238	-1.06399	1.33059	-0.800407	0.459615	0.740425	1.23113	0.602357	0.548681	0.954452	0.999584	1
D_0__Bacteria;D_1__Firmicutes;D_2__Clostridia;D_3__Clostridiales;D_4__Lachnospiraceae;D_5__Anaerosporobacter	-1.22907	-1.24447	-1.19302	0.269587	5.48701	0.0413058	0.477257	-1.8708	0.575674	-3.23409	0.0094011	0.268628	1.04628	0.252196	0.586684	0.785195	0.968068	0.820114	0.439371	0.164929	1	0.981658
D_0__Bacteria;D_1__Firmicutes;D_2__Clostridia;D_3__Clostridiales;D_4__Lachnospiraceae;D_5__Blautia	2.71745	2.48688	3.44722	0.788684	6.55033	0.114187	0.437882	1.56615	0.628733	2.54301	0.0373833	0.677723	1.14272	0.604628	0.543225	-0.0795823	1.05729	-0.0813604	0.760315	0.488179	1	1
D_0__Bacteria;D_1__Firmicutes;D_2__Clostridia;D_3__Clostridiales;D_4__Lachnospiraceae;D_5__Dorea	-1.21529	-1.21736	-1.20708	-0.10292	5.20299	-0.0208518	0.492193	-1.75814	0.538692	-3.24799	0.00819487	-0.633168	0.979069	-0.659026	0.439252	1.03588	0.905879	1.15203	0.323023	0.191476	0.993492	0.966557
D_0__Bacteria;D_1__Firmicutes;D_2__Clostridia;D_3__Clostridiales;D_4__Lachnospiraceae;D_5__Fusicatenibacter	-0.493159	-0.322754	-0.975498	-0.559144	5.70335	-0.093792	0.45146	-0.545029	0.570673	-0.930536	0.399602	-0.712773	1.03719	-0.703831	0.484169	0.373565	0.959659	0.4004	0.559025	0.989324	0.997957	1
D_0__Bacteria;D_1__Firmicutes;D_2__Clostridia;D_3__Clostridiales;D_4__Lachnospiraceae;D_5__Hungatella	-1.39725	-1.29124	-1.65285	-0.453399	4.88826	-0.086812	0.460964	-1.44306	0.541761	-2.66362	0.0313397	-0.581138	0.984647	-0.58931	0.50744	-0.218484	0.91104	-0.237946	0.578017	0.427339	1	0.988042
D_0__Bacteria;D_1__Firmicutes;D_2__Clostridia;D_3__Clostridiales;D_4__Lachnospiraceae;D_5__Lachnoclostridium	-0.266011	-0.243412	-0.343466	0.6089	6.25706	0.0759758	0.463315	-0.650194	0.623294	-1.01702	0.370118	0.627875	1.13283	0.561145	0.554522	0.576633	1.04815	0.54896	0.562132	1	1	1
D_0__Bacteria;D_1__Firmicutes;D_2__Clostridia;D_3__Clostridiales;D_4__Lachnospiraceae;D_5__Lachnospiraceae NK4A136 group	-0.365199	-0.395593	-0.27567	0.201197	7.54466	0.0251585	0.483367	-0.0625691	0.691982	-0.0648591	0.662381	0.414479	1.25767	0.333	0.625837	-0.0847001	1.16365	-0.0769317	0.697463	1	1	1
D_0__Bacteria;D_1__Firmicutes;D_2__Clostridia;D_3__Clostridiales;D_4__Lachnospiraceae;D_5__Roseburia	0.948483	0.739124	1.56972	1.00795	6.91354	0.13849	0.432745	0.693459	0.65984	1.08333	0.338047	0.978041	1.19925	0.820096	0.447027	0.0259364	1.1096	0.0253119	0.701918	0.983452	1	1
D_0__Bacteria;D_1__Firmicutes;D_2__Clostridia;D_3__Clostridiales;D_4__Lachnospiraceae;D_5__[Eubacterium] eligens group	-0.95205	-1.00738	-0.774943	0.133447	6.00793	0.0235814	0.488798	-1.04112	0.606744	-1.69678	0.146206	0.144262	1.10275	0.134756	0.617132	0.297049	1.02032	0.288948	0.580897	0.888244	1	1
D_0__Bacteria;D_1__Firmicutes;D_2__Clostridia;D_3__Clostridiales;D_4__Lachnospiraceae;D_5__[Ruminococcus] gnavus group	0.578846	0.569748	0.600192	0.133061	7.33947	0.01971	0.491848	1.09077	0.695672	1.60178	0.175093	0.854834	1.26438	0.680895	0.49861	-1.34957	1.16986	-1.15959	0.304407	0.894871	1	0.996181
D_0__Bacteria;D_1__Firmicutes;D_2__Clostridia;D_3__Clostridiales;D_4__Peptostreptococcaceae;D_5__Intestinibacter	-0.283644	-0.310778	-0.183271	0.636076	6.69446	0.0839035	0.459606	-0.257317	0.651445	-0.373902	0.620017	0.190754	1.184	0.162382	0.657809	0.37289	1.09549	0.343803	0.613747	1	1	1
D_0__Bacteria;D_1__Firmicutes;D_2__Clostridia;D_3__Clostridiales;D_4__Peptostreptococcaceae;D_5__Romboutsia	0.543694	0.28236	1.58758	0.554538	6.8736	0.0730933	0.46368	0.541547	0.682069	0.81912	0.458736	0.272562	1.23965	0.222229	0.697791	0.677667	1.14699	0.596885	0.547854	0.994881	1	1
D_0__Bacteria;D_1__Firmicutes;D_2__Clostridia;D_3__Clostridiales;D_4__Ruminococcaceae;D_5__Butyricicoccus	-1.114	-1.00774	-1.40247	-0.340435	5.31244	-0.0513005	0.469111	-1.06939	0.555248	-1.91108	0.103935	0.213936	1.00916	0.208477	0.581919	-0.85754	0.933719	-0.915017	0.407062	0.805916	0.999341	0.994323
D_0__Bacteria;D_1__Firmicutes;D_2__Clostridia;D_3__Clostridiales;D_4__Ruminococcaceae;D_5__Flavonifractor	0.477851	0.401013	0.648203	0.306967	6.68522	0.0413594	0.477582	0.0908054	0.641136	0.177946	0.646349	0.312016	1.16526	0.264649	0.640175	0.562479	1.07815	0.522144	0.572727	1	1	0.99975
D_0__Bacteria;D_1__Firmicutes;D_2__Clostridia;D_3__Clostridiales;D_4__Ruminococcaceae;D_5__Oscillibacter	-1.17329	-1.05524	-1.48545	-0.451253	5.21467	-0.0793314	0.467391	-1.08097	0.533211	-1.99562	0.111891	-0.304646	0.969108	-0.307363	0.579716	-0.727756	0.896663	-0.841716	0.450173	0.724728	0.995043	0.971301
D_0__Bacteria;D_1__Firmicutes;D_2__Clostridia;D_3__Clostridiales;D_4__Ruminococcaceae;D_5__Ruminiclostridium 5	0.674443	0.657076	0.749355	0.0136983	6.18707	0.00209847	0.499661	0.514106	0.600477	0.896333	0.424037	0.115034	1.09136	0.106738	0.689767	-0.0644044	1.00978	-0.0617839	0.688759	0.993206	1	1
D_0__Bacteria;D_1__Firmicutes;D_2__Clostridia;D_3__Clostridiales;D_4__Ruminococcaceae;D_5__Ruminococcaceae UCG-013	0.496152	0.492444	0.512114	0.0907974	6.26449	0.0133642	0.493886	0.387192	0.630143	0.648745	0.517104	0.235398	1.14528	0.211414	0.631767	-0.204773	1.05967	-0.1989	0.658421	1	1	1
D_0__Bacteria;D_1__Firmicutes;D_2__Clostridia;D_3__Clostridiales;D_4__Ruminococcaceae;D_5__Ruminococcaceae UCG-014	-1.30016	-1.21001	-1.51403	-0.431119	5.58486	-0.069437	0.468071	-1.11985	0.639935	-1.7283	0.143382	-0.145182	1.16308	-0.123208	0.627001	-0.405909	1.07613	-0.383811	0.60482	0.855408	0.996886	1
D_0__Bacteria;D_1__Firmicutes;D_2__Clostridia;D_3__Clostridiales;D_4__Ruminococcaceae;D_5__Ruminococcus 1	-1.23999	-1.18246	-1.40626	-0.343356	5.22485	-0.0671066	0.467753	-1.2756	0.559055	-2.26595	0.0565646	-0.49267	1.01608	-0.482726	0.51139	-0.224336	0.940121	-0.244971	0.578426	0.641078	0.99521	1
D_0__Bacteria;D_1__Firmicutes;D_2__Clostridia;D_3__Clostridiales;D_4__Ruminococcaceae;D_5__Ruminococcus 2	1.55761	2.29726	0.449764	-0.619137	8.04148	-0.0748999	0.465716	2.05567	0.758102	2.74589	0.0188314	-0.607925	1.37784	-0.441265	0.64243	-0.139958	1.27484	-0.109071	0.748963	0.367229	1	1
D_0__Bacteria;D_1__Firmicutes;D_2__Clostridia;D_3__Clostridiales;D_4__Ruminococcaceae;D_5__Subdoligranulum	-1.24159	-1.16723	-1.43192	-0.263894	4.93605	-0.0477781	0.475543	-1.543	0.521017	-2.94513	0.014699	-0.0914286	0.946944	-0.0946184	0.556887	-0.189053	0.876156	-0.222374	0.553105	0.296952	1	0.995597
D_0__Bacteria;D_1__Firmicutes;D_2__Clostridia;D_3__Clostridiales;D_4__Ruminococcaceae;D_5__[Eubacterium] coprostanoligenes group	-0.400784	-0.526181	-0.140393	0.380674	9.00821	0.0461239	0.47894	0.781704	0.829082	0.963844	0.377709	1.05225	1.50685	0.699044	0.490663	-1.13012	1.39421	-0.815562	0.450228	1	1	0.997584
D_0__Bacteria;D_1__Firmicutes;D_2__Erysipelotrichia;D_3__Erysipelotrichales;D_4__Erysipelotrichaceae;D_5__Coprobacillus	-1.22201	-1.33124	-0.907752	0.821199	5.60636	0.13567	0.434487	-1.728	0.556527	-3.09646	0.0126197	1.10811	1.01148	1.11882	0.361128	-0.31789	0.935871	-0.350964	0.529667	0.259657	0.957979	0.994168
D_0__Bacteria;D_1__Firmicutes;D_2__Erysipelotrichia;D_3__Erysipelotrichales;D_4__Erysipelotrichaceae;D_5__Erysipelatoclostridium	4.99977	4.47346	7.05204	2.30769	4.14331	0.479323	0.286685	4.22691	0.480195	8.89764	2.81476e-10	2.69043	0.87275	3.09798	0.00403284	-0.699729	0.807508	-0.873796	0.414748	1.1822e-08	0.172854	1
D_0__Bacteria;D_1__Firmicutes;D_2__Erysipelotrichia;D_3__Erysipelotrichales;D_4__Erysipelotrichaceae;D_5__Erysipelotrichaceae UCG-003	-0.80163	-0.667933	-1.13185	-0.645169	6.46605	-0.0944808	0.447386	-0.23309	0.665641	-0.332129	0.655804	-0.979108	1.2098	-0.812169	0.459838	-0.0144654	1.11936	-0.00921726	0.681168	1	0.999043	1
D_0__Bacteria;D_1__Firmicutes;D_2__Erysipelotrichia;D_3__Erysipelotrichales;D_4__Erysipelotrichaceae;D_5__Turicibacter	-1.37326	-1.32793	-1.49663	-0.0988343	5.09177	-0.0205324	0.489477	-1.9602	0.540895	-3.63365	0.00319483	-0.537482	0.983073	-0.547518	0.4823	1.1082	0.909584	1.23684	0.302752	0.0960371	0.983502	0.947809
D_0__Bacteria;D_1__Firmicutes;D_2__Negativicutes;D_3__Selenomonadales;D_4__Veillonellaceae;D_5__Dialister	-0.55459	-0.541923	-0.592195	0.214499	7.42125	0.0300019	0.487441	-0.180085	0.715486	-0.229644	0.659786	0.0421709	1.30039	0.0321498	0.708261	0.381098	1.20318	0.31833	0.665912	1	1	1
D_0__Bacteria;D_1__Firmicutes;D_2__Negativicutes;D_3__Selenomonadales;D_4__Veillonellaceae;D_5__Veillonella	1.81129	1.63061	2.18941	0.0308112	7.70845	0.00315928	0.497283	1.99598	0.760348	2.653	0.0204664	0.387293	1.38193	0.281464	0.705931	-0.687214	1.27862	-0.539332	0.589948	0.41514	1	1
D_0__Bacteria;D_1__Proteobacteria;D_2__Gammaproteobacteria;D_3__Enterobacteriales;D_4__Enterobacteriaceae;D_5__Escherichia-Shigella	-0.0454067	-0.0379538	-0.0657183	0.0372486	5.58499	0.00703335	0.495924	-0.3623	0.565435	-0.615574	0.529518	-0.0908939	1.02767	-0.0830032	0.632602	0.160238	0.950851	0.16436	0.668081	0.992861	1	1
D_0__Bacteria;D_1__Verrucomicrobia;D_2__Verrucomicrobiae;D_3__Verrucomicrobiales;D_4__Akkermansiaceae;D_5__Akkermansia	-1.33958	-1.34886	-1.31256	0.218787	5.39421	0.0395535	0.481658	-1.4986	0.564448	-2.64677	0.0270672	0.265489	1.02588	0.263827	0.591712	-0.323273	0.949191	-0.341772	0.576289	0.443378	1	1

## Sheet: Supplementary Table 4 Raw ALDEX
Supplementary Table 4. Delivery mode cohort - Pathways. ALDEx2 raw output. Produced using the ALDEX2 R-package instead of the q2-aldex2 -plugin, since the q2 implementation did not support adjustments for covariates. Here we present the results adjusted for perinatal antibiotcs. Effects module output (first 7 columns) is presented only for delivery mode.
Feature name	rab.all	rab.win.vaginal	rab.win.section	diff.btw	diff.win	effect	overlap	(Intercept) Estimate	(Intercept) Std. Error	(Intercept) t value	(Intercept) Pr(>|t|)	model.Delivery_mode Estimate	model.Delivery_mode Std. Error	model.Delivery_mode t value	model.Delivery_mode Pr(>|t|)	model.Perinatal_antibiotics Estimate	model.Perinatal_antibiotics Std. Error	model.Perinatal_antibiotics t value	model.Perinatal_antibiotics Pr(>|t|)	(Intercept) Pr(>|t|).BH	model.Delivery_mode Pr(>|t|).BH	model.Perinatal_antibiotics Pr(>|t|).BH
1CMET2-PWY	4.91778	4.85996	5.06392	0.181324	2.12733	0.0771094	0.460964	4.79093	0.209921	22.8232	9.66251e-37	0.0518569	0.38153	0.135903	0.892343	0.0694008	0.353009	0.196621	0.844909	2.39349e-34	1	1
ALL-CHORISMATE-PWY	-6.5734	-6.5668	-6.59545	0.118642	5.94517	0.0200604	0.493886	-6.85501	0.588922	-11.6908	4.00139e-17	-0.164362	1.07036	-0.168372	0.644205	0.298586	0.990347	0.312078	0.61657	5.15136e-15	1	1
ANAEROFRUCAT-PWY	3.86059	3.79093	4.00261	0.244641	1.91049	0.12172	0.450781	3.71482	0.180735	20.5559	1.47289e-33	0.278392	0.328484	0.847501	0.400268	-0.0209259	0.303929	-0.0688883	0.933632	3.46153e-31	1	1
ANAGLYCOLYSIS-PWY	5.19973	5.10571	5.45694	0.140265	2.08086	0.0631973	0.472826	5.14906	0.206064	24.9886	1.67886e-39	0.136493	0.374519	0.364452	0.71687	0.0575055	0.346522	0.165956	0.868855	4.90226e-37	1	1
ARG+POLYAMINE-SYN	0.0528343	0.0949145	-0.13707	-0.0422989	4.66706	-0.0069724	0.494229	-1.24567	0.550712	-2.25991	0.0316208	-0.682573	1.00091	-0.681095	0.526465	1.00164	0.926092	1.08846	0.300749	0.610555	1	1
ARGDEG-PWY	-6.85549	-6.88088	-6.7669	0.120458	4.82741	0.017954	0.492193	-7.49947	0.513486	-14.7172	8.63703e-21	-0.0847499	0.933257	-0.102467	0.579829	0.194691	0.863492	0.237184	0.594068	1.27427e-18	1	1
ARGORNPROST-PWY	-2.34382	-2.61839	-2.00622	0.746398	5.65926	0.109932	0.434783	-3.83936	0.607764	-6.33523	4.13319e-08	1.0585	1.10461	0.959086	0.36927	-0.199496	1.02203	-0.192471	0.729916	3.00943e-06	1	1
ARGSYN-PWY	3.34277	3.21297	4.04456	0.519574	2.15452	0.230504	0.405295	3.28288	0.210372	15.6064	6.57e-26	0.495407	0.382349	1.29571	0.199661	0.0318613	0.353767	0.089969	0.925091	1.25791e-23	1	1
ARGSYNBSUB-PWY	2.88814	2.64704	4.08112	0.880466	2.35337	0.335676	0.350306	2.77562	0.23467	11.8284	3.38522e-19	0.80061	0.426511	1.87713	0.0646101	0.0334327	0.394628	0.0847267	0.927788	4.99091e-17	1	1
ARO-PWY	4.27275	4.15993	4.56684	0.36912	1.86016	0.168375	0.422946	4.09912	0.177149	23.1406	3.97947e-37	0.335147	0.321967	1.04096	0.302018	0.0580233	0.297898	0.194637	0.846611	1.00564e-34	1	1
ASPASN-PWY	5.0379	5.03088	5.05693	0.0193153	2.45224	0.00600081	0.497283	4.94806	0.233143	21.2238	1.41593e-34	-0.122564	0.423736	-0.289262	0.77339	0.130426	0.39206	0.3327	0.740633	3.37154e-32	1	1
AST-PWY	-6.99154	-7.01413	-6.90209	0.0866688	4.63457	0.0154781	0.491848	-7.66916	0.492424	-15.7055	1.86988e-22	-0.122299	0.894977	-0.134759	0.623507	0.186634	0.828074	0.224714	0.566236	3.01653e-20	1	1
BIOTIN-BIOSYNTHESIS-PWY	3.88867	4.37703	-0.0501868	-4.15231	6.85566	-0.561991	0.241848	3.80506	0.665367	5.75225	1.2238e-06	-4.48408	1.2093	-3.71421	0.000610781	-1.06153	1.1189	-0.950576	0.36182	7.31278e-05	0.173567	1
BRANCHED-CHAIN-AA-SYN-PWY	5.0007	4.95631	5.22436	0.13806	2.15805	0.0597564	0.471147	4.96578	0.211453	23.4849	1.33334e-37	0.120876	0.384313	0.314499	0.754294	0.108171	0.355584	0.304218	0.762187	3.52595e-35	1	1
CALVIN-PWY	5.2242	5.13213	5.32247	0.17413	2.15974	0.0754058	0.477582	5.09405	0.213927	23.8129	4.97947e-38	0.165841	0.38881	0.426539	0.671305	0.0347319	0.359745	0.0965627	0.921416	1.35244e-35	1	1
CENTFERM-PWY	-2.41889	-2.92181	-1.8614	1.82178	6.489	0.272143	0.349185	-5.18679	0.639981	-8.13937	1.23934e-10	1.60966	1.16316	1.39789	0.199349	1.10473	1.07621	1.03025	0.339585	1.02963e-08	1	1
COA-PWY	4.9088	4.88752	5.06712	0.188488	2.17064	0.0826071	0.465353	4.83673	0.21262	22.749	1.22844e-36	0.11621	0.386435	0.300713	0.764728	0.0634814	0.357547	0.177544	0.859777	3.02147e-34	1	1
COBALSYN-PWY	4.19242	4.45886	3.73325	-0.480375	2.38768	-0.18469	0.411405	4.43732	0.233251	19.0244	2.16472e-31	-0.45378	0.423933	-1.07044	0.288258	-0.0155786	0.392242	-0.0397146	0.957623	4.82382e-29	1	1
COLANSYN-PWY	2.50551	2.79651	2.13629	-0.805144	2.86111	-0.253215	0.39606	2.55743	0.261215	9.79398	3.66086e-15	-0.839359	0.474757	-1.76758	0.0818348	0.216677	0.439266	0.494022	0.623723	4.34913e-13	1	1
COMPLETE-ARO-PWY	4.38002	4.29059	4.69263	0.328268	1.81567	0.171182	0.426341	4.21092	0.175974	23.9308	3.86905e-38	0.314952	0.319831	0.984735	0.328766	0.0654151	0.295922	0.220962	0.826174	1.05622e-35	1	1
DAPLYSINESYN-PWY	3.11224	2.87289	4.20454	0.815317	2.26071	0.298527	0.370672	2.98291	0.227334	13.1266	2.37728e-21	0.569558	0.413179	1.3802	0.17372	-0.00537788	0.382292	-0.0135499	0.951548	3.8423e-19	1	1
DENOVOPURINE2-PWY	4.57438	4.72455	4.07212	-0.491461	2.76357	-0.167982	0.430027	4.61368	0.261111	17.6699	2.57261e-29	-0.451056	0.474568	-0.950451	0.345339	-0.30974	0.439092	-0.705387	0.48331	5.60218e-27	1	1
DTDPRHAMSYN-PWY	5.2417	5.15247	5.669	0.285158	2.4307	0.110747	0.457201	5.12106	0.228	22.4615	2.92601e-36	0.165071	0.414389	0.398324	0.691824	0.0860957	0.383412	0.224595	0.823146	7.13983e-34	1	1
ECASYN-PWY	-6.69967	-6.73163	-6.56466	0.0328341	4.97188	0.0079004	0.495245	-7.34021	0.523602	-14.1501	8.45155e-19	-0.0904673	0.951643	-0.10525	0.589677	0.145109	0.880504	0.163674	0.614062	1.12691e-16	1	1
ENTBACSYN-PWY	-6.53608	-6.53331	-6.56659	0.0150158	5.67639	0.00236291	0.499321	-6.95512	0.573145	-12.2016	2.8421e-17	-0.0266417	1.04169	-0.027557	0.604176	0.234535	0.963816	0.243678	0.599574	3.66074e-15	1	1
FAO-PWY	-4.20381	-4.36044	-3.47224	0.429143	6.23128	0.062451	0.466033	-5.6679	0.60154	-9.46611	2.97767e-12	0.244616	1.0933	0.225901	0.665221	0.932304	1.01157	0.928713	0.40359	2.67911e-10	1	1
FASYN-ELONG-PWY	5.13465	5.17925	4.99133	-0.358501	3.3059	-0.0963415	0.456522	4.92844	0.319132	15.4443	1.1802e-25	-0.72727	0.580019	-1.25373	0.214149	0.35854	0.53666	0.66803	0.506546	2.22873e-23	1	1
FASYN-INITIAL-PWY	4.07023	4.49208	2.44828	-1.91352	4.49124	-0.348314	0.325866	3.70411	0.50757	7.3529	1.1809e-08	-2.36285	0.922505	-2.56691	0.0141121	0.512874	0.853544	0.599225	0.555474	8.32851e-07	0.9994	1
FERMENTATION-PWY	2.55734	2.62869	2.37056	-0.43154	2.98837	-0.127991	0.431772	2.49839	0.259714	9.62359	8.05788e-15	-0.784302	0.472029	-1.66107	0.102	0.167438	0.436742	0.384603	0.702911	9.30572e-13	1	1
FOLSYN-PWY	4.48913	4.50463	4.46147	-0.387235	2.80433	-0.127735	0.441955	4.52735	0.265501	17.0526	2.44193e-28	-0.548736	0.482546	-1.13723	0.259328	0.020679	0.446474	0.0463636	0.953891	5.1935e-26	1	1
FUC-RHAMCAT-PWY	-0.905858	-0.717025	-1.55072	-0.628151	4.90158	-0.122834	0.431093	-1.62514	0.521292	-3.12299	0.00336705	-0.464449	0.947444	-0.496012	0.622248	-0.398765	0.876618	-0.455983	0.650816	0.100347	1	1
FUCCAT-PWY	-1.61139	-1.67178	-1.53026	0.920578	4.19138	0.185316	0.416158	-2.35337	0.474298	-4.99172	1.53322e-05	1.00758	0.862033	1.18331	0.262089	-0.131062	0.797592	-0.164337	0.782579	0.000757783	1	1
GALACT-GLUCUROCAT-PWY	2.54225	2.5178	2.63863	-0.255927	2.34581	-0.097162	0.459239	2.6451	0.232381	11.3837	2.48378e-18	-0.251757	0.42235	-0.596198	0.553604	-0.0425741	0.390778	-0.109062	0.9111	3.50941e-16	1	1
GALACTARDEG-PWY	-3.44844	-3.79095	-2.79446	1.85207	5.69575	0.285131	0.346911	-5.30224	0.577204	-9.23068	1.3167e-12	1.62152	1.04906	1.56753	0.164767	0.775193	0.970642	0.788136	0.461971	1.23828e-10	1	1
GALACTUROCAT-PWY	4.22098	4.13341	4.33757	0.148407	2.61784	0.0499095	0.480299	4.30846	0.25471	16.9156	4.01695e-28	-0.10945	0.462934	-0.23643	0.813918	0.169521	0.428328	0.39583	0.693722	8.49008e-26	1	1
GLCMANNANAUT-PWY	1.56396	1.19874	2.54831	1.0416	2.5745	0.354538	0.340122	1.45629	0.247497	5.88546	1.06987e-07	0.916805	0.449824	2.03824	0.0452799	-0.25458	0.416197	-0.61177	0.543945	7.74949e-06	1	1
GLUCARDEG-PWY	-3.32933	-3.69943	-2.05601	2.01788	6.02736	0.285952	0.36481	-5.1744	0.605329	-8.58448	1.11869e-11	1.82314	1.10018	1.671	0.131291	0.770975	1.01794	0.750878	0.484674	1.00942e-09	1	1
GLUCARGALACTSUPER-PWY	-3.45042	-3.78708	-2.80318	1.95843	5.57826	0.297886	0.359131	-5.31155	0.577107	-9.24921	5.26111e-13	1.68278	1.04889	1.61531	0.144145	0.750983	0.970479	0.770221	0.452839	5.25258e-11	1	1
GLUCONEO-PWY	5.03554	5.06594	4.68955	-0.303807	2.67738	-0.103509	0.453496	4.85528	0.251022	19.3428	7.33302e-32	-0.462571	0.45623	-1.0139	0.314208	0.141457	0.422125	0.335075	0.738802	1.65014e-29	1	1
GLUCOSE1PMETAB-PWY	-6.61308	-6.82372	-5.8511	0.844024	5.16906	0.144863	0.435462	-7.19179	0.545209	-13.2629	1.33827e-17	0.404339	0.990913	0.412792	0.562105	0.209916	0.916838	0.229197	0.595414	1.67552e-15	1	1
GLUCUROCAT-PWY	2.3543	2.3186	2.43706	-0.126739	2.57925	-0.0494686	0.472826	2.45101	0.249823	9.81209	2.72179e-15	-0.153913	0.454052	-0.339111	0.735817	-0.157195	0.42011	-0.37443	0.709791	3.30368e-13	1	1
GLUTORN-PWY	4.63174	4.60266	4.75263	0.169896	2.31004	0.0690832	0.474542	4.61589	0.223159	20.685	8.2161e-34	0.0773773	0.405589	0.19075	0.849416	0.124814	0.37527	0.332613	0.740719	1.93574e-31	1	1
GLYCOCAT-PWY	5.05369	4.96489	5.32235	0.196716	2.12806	0.0834968	0.460598	4.93328	0.212175	23.2518	2.67943e-37	0.168062	0.385626	0.43581	0.664636	0.0352055	0.356799	0.098675	0.919567	6.85942e-35	1	1
GLYCOGENSYNTH-PWY	3.51579	3.34317	4.3244	0.727414	2.24144	0.295208	0.367527	3.42366	0.213776	16.0161	1.30481e-26	0.581899	0.388536	1.49767	0.138807	0.256416	0.359491	0.713209	0.478695	2.62515e-24	1	1
GLYCOL-GLYOXDEG-PWY	-6.83057	-6.83808	-6.80495	-0.109951	4.8906	-0.021462	0.486762	-7.36796	0.506553	-14.6914	3.94455e-17	-0.0996951	0.920657	-0.104227	0.62118	0.11683	0.851834	0.124456	0.592685	4.57597e-15	1	1
GLYCOLYSIS	5.05878	5.07864	4.89874	0.0069436	2.22994	0.00243161	0.498303	5.00404	0.212217	23.5807	1.01694e-37	0.0147545	0.385703	0.0382001	0.95705	-0.0994205	0.35687	-0.278539	0.781708	2.71429e-35	1	1
GLYCOLYSIS-E-D	0.144829	0.0986877	0.309109	-0.142245	6.85895	-0.0182796	0.487772	-1.53232	0.697728	-2.18492	0.0376897	-0.129537	1.26812	-0.102501	0.767782	0.143779	1.17332	0.116696	0.780626	0.693004	1	1
GLYCOLYSIS-TCA-GLYOX-BYPASS	-6.56471	-6.54908	-6.5942	0.00466244	5.80059	0.000836292	0.498641	-6.90039	0.588606	-11.7935	1.13218e-16	-0.0930614	1.06979	-0.0905385	0.66994	0.244562	0.989816	0.256953	0.62684	1.33508e-14	1	1
GLYOXYLATE-BYPASS	-6.80277	-6.81062	-6.75492	0.107522	4.98011	0.0230854	0.484725	-7.3839	0.524071	-14.1913	7.40704e-20	-0.158726	0.952496	-0.170572	0.584916	0.183022	0.881293	0.207192	0.616415	1.04121e-17	1	1
GOLPDLCAT-PWY	-8.07353	-8.18581	-7.77358	0.183007	5.60782	0.028467	0.487092	-8.51058	0.578039	-14.8104	6.38609e-21	0.293851	1.05058	0.286617	0.588143	0.13161	0.972047	0.137799	0.604124	9.40512e-19	1	1
HCAMHPDEG-PWY	-7.04973	-7.07788	-6.94228	0.0887997	4.65593	0.0168389	0.490489	-7.64411	0.493058	-15.6566	2.38318e-21	-0.0140628	0.89613	-0.00938361	0.621204	0.0567721	0.82914	0.062014	0.615124	3.55453e-19	1	1
HEME-BIOSYNTHESIS-II	-2.76307	-2.80466	-2.70346	0.151697	5.44043	0.0291805	0.486083	-3.04415	0.559434	-5.45084	1.10112e-06	-0.0480276	1.01677	-0.0492666	0.77234	-0.0288838	0.94076	-0.0351038	0.811217	6.92609e-05	1	1
HEMESYN2-PWY	-1.56279	-1.54033	-1.63985	-0.0505892	4.86579	-0.0105888	0.493207	-1.89986	0.537414	-3.53732	0.000844969	-0.207397	0.976745	-0.21969	0.74343	0.1246	0.903729	0.138617	0.76164	0.0322321	1	1
HEXITOLDEGSUPER-PWY	-2.70177	-3.02955	-2.36678	0.950273	5.5015	0.153567	0.430414	-4.22069	0.607239	-6.98064	1.16524e-08	1.17543	1.10365	1.06386	0.315882	0.38768	1.02115	0.38808	0.651893	8.27642e-07	1	1
HISDEG-PWY	4.0531	4.12637	3.42453	-0.952255	3.832	-0.224123	0.398777	4.04604	0.379097	10.6998	1.65435e-15	-0.902393	0.689005	-1.3059	0.197246	-0.795069	0.637499	-1.24548	0.21736	1.88593e-13	1	1
HISTSYN-PWY	4.88106	4.83181	5.11281	0.25058	2.18015	0.112173	0.459918	4.86596	0.210713	23.0936	4.27045e-37	0.136448	0.382969	0.35626	0.722996	0.0522238	0.354341	0.147426	0.883164	1.07766e-34	1	1
HOMOSER-METSYN-PWY	1.9349	1.88058	2.7855	0.601143	2.66209	0.204858	0.398777	1.92518	0.309	6.31547	2.53301e-06	0.896439	0.561606	1.59911	0.117628	-0.568194	0.519623	-1.08857	0.293605	0.00013449	1	1
HSERMETANA-PWY	2.02736	1.91638	3.02051	0.938004	2.81928	0.276336	0.353021	1.96593	0.324523	6.17155	2.93446e-05	1.11775	0.589817	1.90795	0.0650195	-0.480515	0.545726	-0.88088	0.391923	0.00108443	1	1
ILEUSYN-PWY	5.17813	5.13746	5.29877	0.125415	2.11032	0.0579424	0.473863	5.06427	0.207952	24.354	1.03356e-38	0.15712	0.37795	0.415724	0.679181	0.0575117	0.349697	0.164489	0.869998	2.9253e-36	1	1
KDO-NAGLIPASYN-PWY	-6.58251	-6.55383	-6.63197	-0.109872	6.14259	-0.0154432	0.48981	-6.75385	0.611411	-11.1053	4.16349e-16	-0.218532	1.11123	-0.194439	0.651868	0.381263	1.02817	0.368624	0.614994	5.006e-14	1	1
LACTOSECAT-PWY	-3.42261	-3.74034	-3.05226	1.14779	4.60693	0.220024	0.387228	-4.16584	0.52194	-8.01318	7.554e-11	1.58609	0.948622	1.67222	0.114721	-0.3404	0.877708	-0.392952	0.659408	6.57072e-09	1	1
LPSSYN-PWY	-6.53647	-6.53769	-6.51905	-0.0130072	5.59505	-0.00292291	0.498982	-7.05032	0.564811	-12.5555	4.35296e-18	-0.0895794	1.02654	-0.0952388	0.655225	0.219069	0.949801	0.231922	0.634264	5.83359e-16	1	1
MET-SAM-PWY	2.46063	2.41939	2.9425	0.570157	2.41885	0.190344	0.40625	2.36594	0.308925	7.78355	5.62164e-08	0.855291	0.561468	1.52798	0.133763	-0.546751	0.519496	-1.05489	0.308194	3.62328e-06	1	1
METH-ACETATE-PWY	-0.666193	-0.732961	-0.588342	0.719742	6.13216	0.107842	0.439919	-2.23248	0.680225	-3.28516	0.00192681	1.56929	1.2363	1.27325	0.223149	-1.00804	1.14388	-0.881126	0.404758	0.0648479	1	1
METHGLYUT-PWY	-6.7733	-6.7899	-6.71793	-0.0969315	4.73672	-0.0178549	0.490489	-7.3721	0.51217	-14.5205	1.1853e-20	-0.233798	0.930864	-0.246076	0.547417	0.136439	0.861278	0.156012	0.623489	1.78628e-18	1	1
NAD-BIOSYNTHESIS-II	-6.57084	-6.68078	-6.19656	0.611244	4.95915	0.100512	0.446332	-7.3641	0.514798	-14.4299	1.95366e-20	0.280708	0.935642	0.301408	0.603684	0.540765	0.865698	0.630426	0.497329	2.77114e-18	1	1
NAGLIPASYN-PWY	4.35048	4.37229	4.29516	-0.66106	3.6735	-0.170222	0.428668	4.13872	0.342327	12.0907	1.08357e-19	-0.927695	0.622177	-1.49097	0.140444	0.105913	0.575667	0.183889	0.854779	1.64324e-17	1	1
NONMEVIPP-PWY	5.0416	5.00883	5.15398	0.0675538	2.2577	0.0254944	0.48913	4.94968	0.216268	22.8875	7.98917e-37	0.081702	0.393066	0.207865	0.836097	0.0303976	0.363683	0.0835589	0.929803	1.99106e-34	1	1
NONOXIPENT-PWY	5.43847	5.41905	5.51968	0.133565	2.05566	0.0634449	0.473505	5.40972	0.199337	27.1396	4.59289e-42	0.16248	0.362293	0.448481	0.655566	0.00807741	0.33521	0.0240689	0.956187	1.34572e-39	1	1
OANTIGEN-PWY	3.05913	2.9869	3.54249	0.556125	2.21365	0.225418	0.405571	3.02235	0.220727	13.6943	1.48217e-22	0.533071	0.40117	1.32874	0.188515	0.0731132	0.371181	0.196889	0.844734	2.54365e-20	1	1
ORNARGDEG-PWY	-6.79538	-6.79257	-6.80342	0.102547	4.82183	0.0186805	0.48913	-7.43291	0.512844	-14.625	1.21947e-20	-0.16787	0.932089	-0.175949	0.594995	0.198271	0.862412	0.230003	0.628687	1.82403e-18	1	1
ORNDEG-PWY	-6.83357	-6.8765	-6.65449	0.0798261	4.84151	0.011611	0.493207	-7.43323	0.509974	-14.6823	2.64515e-19	-0.118793	0.926874	-0.122314	0.619541	0.235068	0.857586	0.264452	0.602984	3.63556e-17	1	1
P105-PWY	-6.56915	-6.54559	-6.70401	-0.299566	6.10114	-0.0439967	0.476223	-6.68248	0.607564	-11.048	4.90277e-16	-0.420032	1.10424	-0.38382	0.636354	0.419373	1.0217	0.413478	0.608466	5.89687e-14	1	1
P108-PWY	4.54046	4.60109	4.35002	-0.960944	4.65428	-0.182158	0.402174	4.29779	0.460698	9.37284	1.79389e-12	-1.51194	0.837316	-1.81242	0.0802131	-0.686002	0.774723	-0.8775	0.387439	1.65248e-10	1	1
P122-PWY	-3.43305	-3.70897	-2.86485	0.224976	7.55385	0.030667	0.478261	-5.21884	0.697343	-7.50594	1.28927e-09	-0.169529	1.26741	-0.135558	0.717437	1.16452	1.17267	0.998561	0.357047	1.01039e-07	1	1
P124-PWY	-3.26899	-3.51342	-2.66449	0.441896	7.75152	0.0557785	0.463315	-5.17238	0.717204	-7.22502	1.97711e-09	-0.0830478	1.30351	-0.0659797	0.737228	1.29029	1.20607	1.07209	0.33154	1.53808e-07	1	1
P125-PWY	-4.54144	-4.75984	-3.52544	0.800491	5.92242	0.128257	0.4375	-5.33984	0.583957	-9.18934	8.28486e-13	0.466822	1.06134	0.441434	0.614557	0.38388	0.981998	0.397145	0.643842	8.15085e-11	1	1
P161-PWY	2.30641	2.14295	3.00366	0.975649	2.84069	0.308761	0.357094	2.22413	0.278826	7.98403	1.77286e-11	0.665656	0.506763	1.31767	0.195891	0.188971	0.46888	0.404873	0.687769	1.64408e-09	1	1
P163-PWY	-5.03243	-5.41826	-4.38412	0.718697	7.41462	0.0868304	0.448744	-5.86842	0.707974	-8.30527	4.43593e-11	0.291499	1.28674	0.22573	0.678489	0.861123	1.19055	0.723912	0.475197	3.75886e-09	1	1
P164-PWY	0.3682	0.196722	0.859225	0.924771	3.71038	0.185012	0.395112	-0.540212	0.45878	-1.16645	0.261965	0.800322	0.833829	0.967272	0.349919	0.187849	0.771496	0.245473	0.773607	1	1	1
P23-PWY	-3.34815	-3.47792	-3.01446	-0.406765	6.06489	-0.065052	0.465037	-4.6014	0.616404	-7.48576	9.53725e-10	-0.176442	1.12031	-0.162031	0.695509	0.379931	1.03656	0.368426	0.657209	7.5342e-08	1	1
P341-PWY	-7.34525	-7.2726	-7.55355	0.692506	7.18893	0.100164	0.456212	-7.72214	0.664687	-11.6652	6.17707e-17	0.680424	1.20806	0.569276	0.54167	0.590607	1.11776	0.531335	0.552772	7.77111e-15	1	1
P4-PWY	2.16599	1.90407	2.43733	0.903178	2.54695	0.298326	0.358452	1.73579	0.306462	5.75725	1.33852e-05	1.04043	0.556992	1.87369	0.0665383	-0.298338	0.515355	-0.574112	0.577864	0.000651886	1	1
P42-PWY	5.14333	5.05715	5.2068	-0.454232	3.98431	-0.111937	0.439538	4.71482	0.417575	11.3354	3.49702e-15	-1.09988	0.758939	-1.46233	0.156978	-0.0438681	0.702205	-0.0520295	0.895442	3.76324e-13	1	1
P441-PWY	0.577827	0.511664	0.830141	0.503536	7.52139	0.0659753	0.441955	-1.55281	0.677219	-2.28426	0.0285797	0.238021	1.23084	0.195102	0.782193	0.358328	1.13883	0.309942	0.728785	0.597204	1	1
P461-PWY	-3.69466	-4.08348	-3.30411	1.52446	5.45265	0.256964	0.387908	-4.85632	0.583605	-8.3613	4.17463e-11	1.22933	1.0607	1.16883	0.280519	0.563803	0.981406	0.573631	0.564472	3.58817e-09	1	1
P562-PWY	-6.89679	-6.95439	-6.76227	-0.0351814	5.34368	-0.00723165	0.496945	-7.50352	0.568209	-13.2957	6.11365e-19	0.0124288	1.03272	0.00963376	0.667333	0.371011	0.955516	0.390233	0.60745	8.28906e-17	1	1
PANTO-PWY	4.44625	4.45466	4.42633	-0.263915	2.65786	-0.0943276	0.465353	4.4816	0.250726	17.875	1.22281e-29	-0.326742	0.455693	-0.717022	0.475988	0.140434	0.421628	0.333093	0.740291	2.68418e-27	1	1
PANTOSYN-PWY	4.60694	4.58623	4.69524	-0.210455	2.67119	-0.0794483	0.463995	4.52182	0.250039	18.085	5.8009e-30	-0.416379	0.454443	-0.916268	0.362893	0.1667	0.420472	0.396452	0.693245	1.28321e-27	1	1
PENTOSE-P-PWY	4.29174	4.31937	4.25083	-0.600158	2.98328	-0.1885	0.419552	4.36574	0.283868	15.38	1.42426e-25	-0.40002	0.515929	-0.775368	0.441073	-0.582332	0.477361	-1.21987	0.226828	2.68232e-23	1	1
PEPTIDOGLYCANSYN-PWY	4.95635	4.92922	5.08278	0.160239	2.10799	0.0819066	0.468071	4.86849	0.208808	23.3164	2.19434e-37	0.138606	0.379507	0.36523	0.716339	0.0440539	0.351137	0.125443	0.899739	5.67056e-35	1	1
PHOSLIPSYN-PWY	4.68877	4.54886	5.06441	0.515899	1.97521	0.242295	0.392396	4.47851	0.194961	22.9721	6.24106e-37	0.404561	0.35434	1.14175	0.257735	0.19158	0.327852	0.584343	0.561448	1.56248e-34	1	1
POLYAMINSYN3-PWY	-1.87439	-2.32187	-1.56136	0.268999	5.58436	0.0530672	0.4759	-3.67183	0.599348	-6.14624	9.1292e-08	0.349873	1.08931	0.312482	0.702485	0.925618	1.00788	0.92458	0.38412	6.40227e-06	1	1
POLYAMSYN-PWY	-0.750174	-0.693357	-1.00758	-0.127692	4.61868	-0.0217367	0.480299	-1.86081	0.516294	-3.61308	0.000842312	-0.547112	0.93836	-0.581963	0.578276	0.855329	0.868214	0.986714	0.349713	0.0309606	1	1
POLYISOPRENSYN-PWY	4.5681	4.6264	4.43036	-0.311633	2.89825	-0.0948252	0.452817	4.40685	0.272511	16.1718	6.65051e-27	-0.494376	0.495286	-0.998146	0.321828	0.106278	0.458261	0.231915	0.817422	1.35987e-24	1	1
PPGPPMET-PWY	-6.6256	-6.6269	-6.61223	-0.00976346	5.25943	-0.00188578	0.499661	-7.22305	0.542203	-13.433	3.18274e-18	-0.0940958	0.985449	-0.0975816	0.640255	0.144273	0.911782	0.161972	0.593236	4.14859e-16	1	1
PRPP-PWY	-0.644626	-0.683122	-0.608414	0.481148	8.03311	0.060208	0.463001	-2.36373	0.740341	-3.19126	0.00250374	0.34885	1.34556	0.261289	0.73116	-0.146342	1.24498	-0.117843	0.777328	0.0813756	1	1
PWY-1269	4.24883	4.29945	4.14748	-0.584376	3.40811	-0.152565	0.431772	4.08795	0.31197	13.1041	1.39273e-21	-0.631899	0.567002	-1.11446	0.268882	0.0541701	0.524616	0.103274	0.918033	2.29242e-19	1	1
PWY-1861	0.0610075	-0.4368	1.02133	1.60464	4.12561	0.322794	0.310251	-1.24571	0.503591	-2.47173	0.0182058	1.87101	0.915273	2.06005	0.0513959	-0.170272	0.846852	-0.202031	0.793003	0.429014	1	1
PWY-2941	0.860501	0.740996	1.05208	0.777888	3.2479	0.211084	0.403938	0.74609	0.346785	2.18393	0.0438888	0.881126	0.630278	1.39674	0.170219	-0.177917	0.583162	-0.298659	0.763786	0.644404	1	1
PWY-2942	5.24609	5.16536	5.33577	0.161804	2.13784	0.0733745	0.465353	5.10775	0.2081	24.5453	5.87042e-39	0.113643	0.378221	0.300469	0.764947	0.0367793	0.349947	0.105112	0.915325	1.681e-36	1	1
PWY-3001	5.05103	5.02248	5.26989	0.146877	2.18819	0.074056	0.472826	5.027	0.213668	23.5278	1.16916e-37	0.0450202	0.388341	0.115911	0.907438	0.0869732	0.359311	0.242076	0.809678	3.11127e-35	1	1
PWY-4984	1.39958	1.45457	1.34832	0.00100736	3.27006	0.00033988	0.5	0.966841	0.403626	2.43618	0.0291514	-0.155152	0.733586	-0.213448	0.830466	0.18663	0.678748	0.27121	0.785786	0.474497	1	1
PWY-5005	-2.1672	-2.04378	-2.54706	-1.28267	5.94444	-0.188917	0.39538	-2.88467	0.645496	-4.47274	4.46193e-05	-0.799238	1.17318	-0.685973	0.516907	-0.335581	1.08548	-0.314104	0.721358	0.00225391	1	1
PWY-5022	-2.88556	-2.82313	-2.91828	0.0689367	5.39748	0.00929921	0.492872	-4.1632	0.572453	-7.31659	5.46396e-09	0.170977	1.04043	0.167503	0.710727	0.179466	0.962652	0.18823	0.725497	3.99401e-07	1	1
PWY-5028	-1.58433	-2.01831	-0.586914	1.34982	4.48636	0.25474	0.358016	-2.58478	0.521993	-4.98897	2.79186e-05	1.67669	0.948718	1.78888	0.0989888	-1.0923	0.877797	-1.26083	0.240146	0.00117201	1	1
PWY-5097	5.20455	5.1164	5.33455	0.244805	2.17139	0.113679	0.453804	5.01394	0.208916	24.0005	2.87928e-38	0.183439	0.379703	0.483111	0.630912	0.0102603	0.351319	0.0292114	0.957692	7.94239e-36	1	1
PWY-5100	4.96437	4.95118	5.09133	0.0869253	2.08101	0.0438906	0.480978	4.93869	0.204693	24.1281	1.98419e-38	0.170881	0.372029	0.45934	0.647735	0.0126997	0.344218	0.0369128	0.951603	5.52408e-36	1	1
PWY-5101	5.18539	5.13639	5.43347	0.244838	2.18219	0.101152	0.455163	5.13617	0.211502	24.2851	1.26488e-38	0.111348	0.384403	0.289648	0.773151	0.119311	0.355667	0.33547	0.738681	3.56244e-36	1	1
PWY-5103	4.98209	4.93064	5.21478	0.221301	2.23472	0.0883783	0.45856	4.94593	0.212603	23.2644	2.56799e-37	0.114418	0.386405	0.296097	0.768257	0.119424	0.357519	0.334043	0.739688	6.58377e-35	1	1
PWY-5104	5.08388	5.03916	5.2682	0.233193	2.15368	0.097252	0.45757	5.0226	0.208318	24.1111	2.11091e-38	0.134045	0.378616	0.354033	0.724609	0.099276	0.350312	0.283395	0.778018	5.86867e-36	1	1
PWY-5121	4.98172	4.95455	5.13063	0.0827484	2.17423	0.036021	0.486762	4.89813	0.214736	22.8107	1.00609e-36	0.0988977	0.390282	0.253408	0.800899	0.0350027	0.361106	0.0969156	0.920564	2.48863e-34	1	1
PWY-5154	2.83264	2.81221	2.86058	0.251584	2.70241	0.0815543	0.466395	2.53538	0.256641	9.88376	2.89702e-15	-0.229355	0.466443	-0.490053	0.627358	0.351243	0.431574	0.813132	0.419981	3.45912e-13	1	1
PWY-5177	-3.47788	-4.49569	-2.40599	2.09993	5.76047	0.3568	0.325187	-5.81829	0.599912	-9.74958	2.45588e-13	2.13357	1.09034	1.978	0.0870178	0.962544	1.00883	0.952672	0.386309	2.38801e-11	0.99952	1
PWY-5180	-5.79161	-6.07431	-4.48834	0.821903	6.54588	0.119034	0.449049	-6.4332	0.643942	-10.0304	3.60846e-14	0.342484	1.17036	0.295854	0.661442	0.862439	1.08287	0.803074	0.459002	3.82563e-12	1	1
PWY-5182	-5.69397	-5.94337	-4.46888	0.613261	6.82092	0.084664	0.45856	-6.40947	0.649124	-9.90475	1.57293e-13	0.377449	1.17978	0.320557	0.658932	0.772331	1.09159	0.708971	0.501141	1.60163e-11	1	1
PWY-5188	1.52577	1.38276	1.88037	0.805987	2.58219	0.250906	0.375679	1.34273	0.293687	4.6217	0.000142299	1.03299	0.533774	1.95139	0.0637631	-0.892645	0.493872	-1.8	0.0786158	0.00511605	1	1
PWY-5189	1.42668	1.24507	1.83328	0.736316	2.68398	0.222812	0.393075	1.23249	0.30593	4.08024	0.00049459	1.02035	0.556025	1.85911	0.083406	-0.904225	0.51446	-1.75032	0.0868905	0.0166616	1	1
PWY-5304	-0.315638	-0.715528	0.545999	0.255383	4.78286	0.0432152	0.477582	-0.836029	0.541334	-1.54101	0.132582	-0.106222	0.98387	-0.106666	0.841631	-0.428332	0.910321	-0.473288	0.642662	0.998791	1	1
PWY-5345	-3.37996	-3.6162	-2.67935	0.373307	7.07873	0.0500275	0.477936	-4.56852	0.676731	-6.76239	5.77697e-09	0.71871	1.22995	0.57964	0.568884	-0.867288	1.13801	-0.763992	0.47847	4.55112e-07	1	1
PWY-5347	2.86564	2.8442	3.27306	0.403486	2.25909	0.14994	0.421589	2.71602	0.296656	9.33164	2.55662e-08	0.724908	0.539169	1.34484	0.185165	-0.476813	0.498864	-0.952801	0.356921	1.60698e-06	1	1
PWY-5384	-0.800733	-1.02344	-0.554381	0.751023	4.76572	0.131947	0.4375	-2.02459	0.574138	-3.52559	0.000918631	1.24362	1.04349	1.19252	0.244037	-0.0224452	0.965487	-0.0271789	0.827675	0.0340615	1	1
PWY-5415	-6.42041	-6.70628	-5.65679	0.428056	5.51055	0.0744502	0.466712	-7.21704	0.564419	-12.873	1.17422e-17	0.464278	1.02583	0.454119	0.577298	0.364945	0.949142	0.385739	0.639006	1.49838e-15	1	1
PWY-5484	4.91947	4.96893	4.72604	-0.073044	2.34792	-0.0285389	0.48913	4.90359	0.22274	22.016	1.22345e-35	-0.0878227	0.404828	-0.217026	0.829005	-0.122505	0.374565	-0.326971	0.745023	2.95927e-33	1	1
PWY-5505	2.81883	2.67808	3.43557	0.774986	2.29928	0.31136	0.371603	2.66674	0.218538	12.2038	7.27223e-20	0.767868	0.397191	1.93328	0.0572391	-0.0157248	0.367499	-0.042854	0.948124	1.11134e-17	1	1
PWY-5509	4.08086	4.26453	3.6846	-0.595631	2.27484	-0.246446	0.401495	4.40794	0.227529	19.3737	6.54878e-32	-0.496583	0.413532	-1.20091	0.233988	-0.163836	0.382619	-0.42821	0.670186	1.47775e-29	1	1
PWY-5532	-8.25469	-7.98538	-8.89471	-0.635862	4.90149	-0.101914	0.449728	-8.55191	0.515789	-16.7255	3.88078e-23	-0.611047	0.937442	-0.659636	0.496713	-0.0455033	0.867364	-0.0478632	0.583938	6.3448e-21	0.998295	1
PWY-5659	4.75096	4.77885	4.68534	-0.21353	2.65362	-0.0821902	0.46368	4.8018	0.244463	19.6428	2.60569e-32	-0.282882	0.444309	-0.63672	0.526591	0.0538734	0.411095	0.131046	0.896238	5.94128e-30	1	1
PWY-5667	5.04475	4.99688	5.14446	0.25052	2.06861	0.118355	0.449728	4.90271	0.207316	23.6493	8.13975e-38	0.218966	0.376795	0.581132	0.563329	0.0503929	0.348628	0.144565	0.88556	2.18941e-35	1	1
PWY-5676	-1.29573	-1.64027	0.0999464	1.76436	8.10494	0.232687	0.360054	-4.06481	0.75003	-5.42336	1.33406e-06	1.79993	1.36317	1.32505	0.212347	0.782237	1.26127	0.621962	0.546934	8.21135e-05	1	1
PWY-5677	-3.35378	-3.2512	-4.05643	-0.158113	7.0075	-0.023347	0.488119	-4.68937	0.66227	-7.10649	4.32326e-09	-0.192184	1.20367	-0.155962	0.707916	0.163661	1.11369	0.149125	0.695544	3.21711e-07	1	1
PWY-5686	4.93994	4.88529	5.24994	0.394056	2.09981	0.187795	0.42731	4.72846	0.208356	22.695	1.45305e-36	0.274223	0.378686	0.72414	0.471763	0.239627	0.350377	0.683953	0.496812	3.56715e-34	1	1
PWY-5695	4.80309	4.63596	5.19078	0.190356	2.3344	0.0720749	0.466712	4.69965	0.224691	20.9167	3.86008e-34	0.0753451	0.408375	0.184515	0.854265	0.191552	0.377847	0.507004	0.614142	9.14499e-32	1	1
PWY-5705	-4.40813	-4.56141	-4.12294	0.870762	6.04885	0.143371	0.434487	-5.94121	0.60741	-9.8246	3.02226e-13	0.830881	1.10396	0.756487	0.476476	0.799173	1.02144	0.784549	0.464717	2.86294e-11	1	1
PWY-5747	-6.98594	-7.0347	-6.84509	-0.0561318	4.53615	-0.00943973	0.493551	-7.65688	0.489434	-15.8004	8.3764e-23	-0.189509	0.889542	-0.216329	0.578237	0.1542	0.823045	0.178548	0.621288	1.39339e-20	1	1
PWY-5837	-2.58047	-2.43442	-2.70312	-0.0648829	5.56474	-0.0111576	0.494908	-3.27309	0.606749	-5.40553	2.25882e-06	-0.262629	1.10276	-0.23802	0.725032	0.258033	1.02032	0.24854	0.736601	0.000130694	1	1
PWY-5838	-1.18005	-1.12997	-1.21637	-0.432365	6.05353	-0.0640531	0.463315	-2.20257	0.652471	-3.3767	0.00157364	-0.580355	1.18586	-0.48561	0.636309	0.367719	1.09721	0.332024	0.699582	0.0532915	1	1
PWY-5840	-1.18259	-1.12542	-1.22135	-0.547929	6.06622	-0.078095	0.458927	-2.21967	0.646833	-3.43161	0.00130437	-0.562296	1.17561	-0.478704	0.643881	0.395072	1.08773	0.362305	0.700414	0.0460788	1	1
PWY-5845	-6.59292	-6.54596	-6.72501	-0.060009	6.26891	-0.0134293	0.492527	-6.66106	0.613327	-10.906	3.49204e-15	-0.192506	1.11472	-0.169661	0.638262	0.328865	1.03139	0.318289	0.621746	3.79731e-13	1	1
PWY-5850	-6.52971	-6.48838	-6.64174	-0.0628554	6.40917	-0.00902222	0.494908	-6.69786	0.624485	-10.7643	5.01359e-15	-0.176212	1.135	-0.15765	0.625684	0.267079	1.05015	0.248939	0.624161	5.35094e-13	1	1
PWY-5855	-4.64299	-4.75447	-4.39938	0.590734	6.12236	0.0915186	0.459918	-5.3421	0.601039	-8.92946	2.13714e-12	1.07491	1.09238	0.993523	0.371125	-0.752433	1.01072	-0.746734	0.469259	2.07097e-10	1	1
PWY-5856	-4.65709	-4.76724	-4.45729	0.640622	6.06138	0.0962765	0.449728	-5.26784	0.600352	-8.83298	4.1024e-11	1.04187	1.09114	0.971334	0.370978	-0.919457	1.00957	-0.912617	0.40906	3.45217e-09	1	1
PWY-5857	-4.66803	-4.76731	-4.42988	0.600246	5.84921	0.0897675	0.455533	-5.32651	0.603864	-8.85145	1.26424e-11	1.13419	1.09752	1.03712	0.351065	-0.827413	1.01547	-0.814481	0.464307	1.13184e-09	1	1
PWY-5860	-6.53402	-6.49296	-6.63863	0.147466	5.74766	0.0256702	0.483367	-6.8068	0.582077	-11.7503	2.88258e-16	-0.15548	1.05792	-0.150186	0.626706	0.257037	0.978837	0.267415	0.627168	3.39806e-14	1	1
PWY-5861	-1.63419	-1.59551	-1.65275	-0.374511	6.16336	-0.055302	0.467753	-2.50858	0.635222	-3.95022	0.000243233	-0.534556	1.15451	-0.471347	0.637728	0.28458	1.06821	0.266787	0.72901	0.0109388	1	1
PWY-5862	-6.55887	-6.51568	-6.67977	0.097267	5.90681	0.0161571	0.490156	-6.85295	0.592885	-11.6254	1.39302e-15	-0.20298	1.07756	-0.191467	0.662324	0.284977	0.997012	0.289437	0.651571	1.51176e-13	1	1
PWY-5863	-2.40454	-2.24749	-2.51155	-0.163666	5.6772	-0.0238613	0.487772	-3.09141	0.614739	-5.03938	5.80592e-06	-0.300386	1.11728	-0.270837	0.73435	0.210619	1.03376	0.198276	0.773676	0.000333625	1	1
PWY-5896	-6.55383	-6.50959	-6.66606	-0.126111	6.37601	-0.020078	0.488119	-6.71616	0.618828	-10.8988	8.57846e-16	-0.227743	1.12472	-0.208011	0.667207	0.390479	1.04064	0.371207	0.650946	1.01033e-13	1	1
PWY-5897	-1.33399	-1.26524	-1.36801	-0.335278	6.10174	-0.0567885	0.471147	-2.32001	0.645078	-3.59871	0.000793708	-0.522025	1.17243	-0.449915	0.648953	0.375598	1.08478	0.349453	0.69845	0.0298988	1	1
PWY-5898	-1.33083	-1.29383	-1.35029	-0.562874	6.08377	-0.0776585	0.462636	-2.31809	0.650692	-3.56303	0.000853387	-0.515557	1.18263	-0.438833	0.645512	0.330783	1.09422	0.301611	0.70323	0.0322532	1	1
PWY-5899	-1.33117	-1.26771	-1.3616	-0.597611	6.01201	-0.0844555	0.458927	-2.32477	0.651715	-3.56874	0.0010144	-0.616134	1.18449	-0.519652	0.615394	0.397668	1.09594	0.362831	0.693192	0.0359094	1	1
PWY-5910	-4.19541	-4.20899	-4.18159	0.532147	5.51231	0.0882991	0.45788	-4.94009	0.588517	-8.42406	5.05213e-11	0.389191	1.06962	0.361653	0.682753	0.356906	0.989665	0.360583	0.668208	4.1368e-09	1	1
PWY-5913	2.40848	2.29334	4.26568	1.1563	4.68223	0.213206	0.383832	2.06903	0.47509	4.37876	0.000163615	1.08919	0.863472	1.26048	0.213021	-0.552804	0.798924	-0.692939	0.496402	0.00635772	1	1
PWY-5918	-1.73865	-1.80725	-1.65406	0.0888074	5.64561	0.0186841	0.493207	-2.33057	0.579236	-4.03039	0.000194367	-0.232136	1.05276	-0.219042	0.748344	0.0464765	0.974059	0.044821	0.813511	0.00884667	1	1
PWY-5920	-6.97664	-7.0752	-6.59417	0.734014	5.46788	0.117605	0.437203	-7.69128	0.547031	-14.1538	3.97308e-21	0.470109	0.994224	0.483425	0.540654	0.208352	0.919901	0.210935	0.619093	6.17197e-19	1	1
PWY-5971	1.5492	1.92224	0.27394	-0.908527	8.14096	-0.109213	0.430027	-0.832812	0.814121	-1.01086	0.329695	-0.532246	1.47966	-0.361595	0.69791	0.562202	1.36905	0.408736	0.66867	1	1	1
PWY-5973	5.335	5.31442	5.43944	0.151448	2.1773	0.0634418	0.471826	5.26322	0.213236	24.6834	3.98898e-39	0.0627063	0.387555	0.161781	0.872044	0.0463163	0.358583	0.129171	0.897231	1.15656e-36	1	1
PWY-5989	4.3751	4.87964	1.8942	-3.18091	6.08019	-0.452976	0.300747	3.85529	0.633715	6.11695	3.32679e-07	-3.51337	1.15177	-3.05946	0.0041618	0.632982	1.06567	0.598112	0.557498	2.0968e-05	0.727094	1
PWY-6071	-6.81707	-6.81742	-6.81254	0.040012	4.72768	0.00772717	0.496266	-7.41386	0.504605	-14.8275	8.04468e-21	-0.206792	0.917117	-0.215904	0.613108	0.156941	0.848558	0.186031	0.576418	1.19237e-18	1	1
PWY-6121	5.15526	5.115	5.32499	0.154202	2.21672	0.05994	0.4759	5.08338	0.21168	24.0152	2.76619e-38	0.0941566	0.384726	0.244719	0.80755	0.0555656	0.355966	0.156114	0.876522	7.63825e-36	1	1
PWY-6122	5.0857	5.03179	5.2302	0.124326	2.13648	0.0593807	0.47894	5.00332	0.209525	23.8802	4.12436e-38	0.138438	0.38081	0.363536	0.717563	0.0553305	0.352343	0.15703	0.875815	1.12572e-35	1	1
PWY-6123	5.0997	5.06	5.27214	0.129464	2.20997	0.0536469	0.474542	5.01463	0.215315	23.2905	2.36721e-37	0.0553584	0.391333	0.141454	0.888018	0.0520469	0.362079	0.143752	0.886271	6.09369e-35	1	1
PWY-6125	4.413	4.55079	3.79024	-0.684351	3.10394	-0.205675	0.419837	4.44981	0.282058	15.7769	3.05633e-26	-0.569735	0.512638	-1.11135	0.270505	-0.37413	0.474316	-0.788743	0.433268	6.001e-24	1	1
PWY-6126	5.22686	5.18557	5.32245	0.0846302	2.10743	0.0328653	0.485054	5.11764	0.210979	24.2575	1.36649e-38	0.0963657	0.383452	0.251286	0.802522	0.0106535	0.354787	0.0300144	0.955656	3.83809e-36	1	1
PWY-6147	4.50243	4.54222	4.38208	-0.503788	2.9292	-0.150944	0.434103	4.48021	0.282562	15.8562	2.22304e-26	-0.438133	0.513554	-0.853175	0.396642	-0.0630417	0.475164	-0.132658	0.894909	4.42039e-24	1	1
PWY-6151	4.40078	4.45491	4.27183	-0.337498	2.61884	-0.120725	0.44535	4.53681	0.254284	17.8423	1.42625e-29	-0.477467	0.46216	-1.03311	0.305266	-0.0930872	0.427611	-0.217684	0.82848	3.12509e-27	1	1
PWY-6163	4.96285	4.94202	5.0856	0.158712	2.14279	0.0772465	0.46979	4.89239	0.208798	23.4321	1.56474e-37	0.151806	0.379488	0.40002	0.690618	0.0449113	0.35112	0.12793	0.898441	4.10661e-35	1	1
PWY-621	3.0753	2.89342	3.89145	0.670766	2.42511	0.248369	0.390625	3.05139	0.231091	13.2064	1.15255e-21	0.420583	0.420005	1.00148	0.320578	-0.0597946	0.388608	-0.153822	0.87842	1.89829e-19	1	1
PWY-6263	-6.94132	-7.07546	-6.52254	0.894787	8.48893	0.103667	0.439919	-6.55078	0.786632	-8.3391	7.62501e-12	1.20989	1.4297	0.848781	0.435497	-0.386646	1.32282	-0.293995	0.675357	7.14306e-10	1	1
PWY-6269	4.08901	4.27504	3.68137	-0.584561	2.23506	-0.248422	0.399864	4.40957	0.228252	19.3196	7.90689e-32	-0.508623	0.414845	-1.22611	0.224426	-0.158347	0.383834	-0.412564	0.681528	1.77575e-29	1	1
PWY-6277	5.08782	5.02904	5.22238	0.234334	2.10058	0.101273	0.455842	5.00331	0.209541	23.8783	4.15904e-38	0.139406	0.380839	0.366057	0.715656	0.0549462	0.35237	0.155948	0.876679	1.13512e-35	1	1
PWY-6282	4.34329	4.8475	1.88015	-2.95363	5.97203	-0.436174	0.311609	3.78838	0.631972	6.03452	1.01511e-06	-3.48586	1.1486	-3.04464	0.00446966	0.672861	1.06274	0.633059	0.538295	5.84639e-05	0.740489	1
PWY-6317	3.45469	3.39566	3.96504	0.516136	2.24465	0.211433	0.401901	3.48483	0.216745	16.0791	1.04446e-26	0.413197	0.393932	1.04894	0.298196	0.0647192	0.364484	0.177499	0.859825	2.11184e-24	1	1
PWY-6353	0.811197	0.735231	0.915764	0.422392	2.75212	0.0864713	0.427699	0.150255	0.465492	0.343834	0.714934	0.444395	0.846028	0.528412	0.602312	-0.710591	0.782784	-0.899532	0.390897	1	1	1
PWY-6385	4.95074	4.92395	5.0829	0.151136	2.17071	0.072963	0.471147	4.86631	0.209336	23.2472	2.70343e-37	0.13472	0.380466	0.354075	0.72458	0.0415448	0.352024	0.118031	0.906194	6.91743e-35	1	1
PWY-6386	4.95272	4.93227	5.08683	0.140729	2.10955	0.0605553	0.474542	4.87631	0.208984	23.3342	2.10378e-37	0.135077	0.379827	0.355613	0.72349	0.040738	0.351433	0.115903	0.907477	5.44107e-35	1	1
PWY-6387	4.96638	4.93944	5.08949	0.246794	2.09609	0.115686	0.452138	4.87983	0.208185	23.4406	1.5098e-37	0.144116	0.378374	0.380885	0.704728	0.0428373	0.350089	0.122359	0.902615	3.96985e-35	1	1
PWY-6396	-5.46412	-5.49631	-5.39469	-0.139082	6.35781	-0.0226384	0.488798	-6.29906	0.631139	-10.0362	9.77919e-13	-0.364985	1.14709	-0.312275	0.632364	0.264769	1.06134	0.247553	0.63702	9.14618e-11	1	1
PWY-6467	4.18683	4.21209	4.14164	-0.558038	3.65635	-0.140966	0.429056	3.98521	0.338462	11.7754	4.35701e-19	-0.885622	0.615153	-1.43956	0.154493	0.114088	0.569167	0.200374	0.841881	6.38338e-17	1	1
PWY-6470	-4.00459	-4.4605	-3.71553	0.686786	6.45489	0.101861	0.450408	-5.22877	0.6517	-8.04996	6.13376e-11	0.0271607	1.18446	0.0259804	0.74076	1.40329	1.09592	1.28177	0.243742	5.31757e-09	1	1
PWY-6471	0.0353074	-0.0100952	0.12212	0.218862	3.07558	0.0567316	0.472147	-0.530869	0.405398	-1.29833	0.207724	0.284192	0.736807	0.38271	0.697799	0.33625	0.681728	0.497789	0.621502	1	1	1
PWY-6478	-1.7679	-1.84957	-1.4067	0.640675	8.20219	0.0716947	0.470109	-3.18663	0.754749	-4.22831	9.97307e-05	-0.235634	1.37175	-0.170988	0.769066	0.509535	1.26921	0.409397	0.666114	0.0048564	1	1
PWY-6507	4.42829	4.37634	4.4664	-0.498041	2.98711	-0.15473	0.436821	4.42498	0.280755	15.7614	3.14957e-26	-0.646961	0.510269	-1.2679	0.209001	0.328315	0.472125	0.695428	0.489335	6.18234e-24	1	1
PWY-6519	3.95396	4.52146	-0.261464	-4.57811	7.34611	-0.614536	0.234895	3.86056	0.672446	5.7807	2.76049e-06	-4.62939	1.22217	-3.79962	0.00047404	-1.02995	1.1308	-0.914102	0.377899	0.000147446	0.129643	1
PWY-6545	0.558087	0.615346	0.425229	-0.644892	3.18297	-0.13294	0.413723	0.479711	0.460031	1.06782	0.310344	-0.613522	0.836103	-0.740103	0.47342	-0.607643	0.773601	-0.784784	0.447899	1	1	1
PWY-6572	-0.264062	0.591729	-7.33687	-6.36792	8.17117	-0.687711	0.247115	0.237799	0.750504	0.329561	0.725971	-3.9459	1.36404	-2.90232	0.00909875	-3.71837	1.26207	-2.95534	0.00706043	1	0.798413	0.776114
PWY-6588	-0.371812	-0.502276	0.471925	0.887586	4.988	0.145767	0.406653	-1.80133	0.599878	-3.00325	0.0044373	1.03058	1.09027	0.951836	0.361828	0.504851	1.00877	0.503027	0.617619	0.130193	1	1
PWY-6590	-2.05739	-2.56927	-1.49953	1.69973	6.60678	0.234814	0.356415	-4.99545	0.659126	-7.60834	4.99108e-10	1.753	1.19796	1.47575	0.174226	1.08483	1.1084	0.982267	0.363544	4.0185e-08	1	1
PWY-6608	1.29023	1.17976	1.69099	0.522408	2.6535	0.153302	0.410326	0.903436	0.277364	3.2801	0.00218674	0.382233	0.504106	0.781384	0.451417	0.333067	0.466422	0.730644	0.476143	0.0707873	1	1
PWY-6609	4.84607	4.77054	5.06605	0.173867	2.15538	0.0762007	0.470109	4.70179	0.220299	21.3434	9.75048e-35	0.182919	0.400391	0.456859	0.649419	0.0120398	0.37046	0.032492	0.958478	2.32852e-32	1	1
PWY-6612	4.28176	4.36017	4.16691	-0.499212	3.03381	-0.142126	0.435166	4.34925	0.278166	15.6359	5.18343e-26	-0.658347	0.505564	-1.30224	0.197016	0.0360773	0.467771	0.0771247	0.936171	1.00069e-23	1	1
PWY-6628	1.70055	1.66775	1.77628	-0.385075	4.24478	-0.0642825	0.446332	0.876018	0.574432	1.54613	0.14535	-0.142588	1.04403	-0.136843	0.834326	-0.14998	0.96598	-0.155735	0.817643	0.982794	1	1
PWY-6629	-6.50841	-6.44986	-6.69796	-0.00470688	6.75322	-0.000591959	0.499661	-6.49156	0.65268	-9.98735	1.0221e-13	-0.218599	1.18624	-0.18493	0.652516	0.401942	1.09756	0.367095	0.619598	1.04757e-11	1	1
PWY-6630	1.69057	1.66321	1.76834	-0.345548	4.16373	-0.0619424	0.452446	0.840809	0.579581	1.48388	0.17059	-0.122187	1.05338	-0.120807	0.811918	-0.12327	0.974638	-0.124724	0.822775	0.968327	1	1
PWY-6690	-7.01545	-7.04851	-6.92415	0.0300246	4.58801	0.00662971	0.494565	-7.64289	0.490562	-15.7145	3.65484e-22	-0.0220718	0.891593	-0.0229372	0.59222	0.0734234	0.824943	0.0889642	0.589838	5.88707e-20	1	1
PWY-6700	4.51434	4.511	4.52808	-0.159547	2.69773	-0.0566863	0.475221	4.49919	0.257856	17.4489	5.6695e-29	-0.263247	0.468651	-0.561729	0.576368	0.0808016	0.433617	0.186363	0.852826	1.22199e-26	1	1
PWY-6703	4.23439	4.31128	4.05761	-0.515106	2.84901	-0.179614	0.430414	4.30191	0.275638	15.6076	5.79963e-26	-0.458477	0.50097	-0.915226	0.363412	-0.0376678	0.46352	-0.0812235	0.933689	1.11623e-23	1	1
PWY-6708	-4.63717	-4.73034	-4.42062	0.636037	6.01122	0.0952618	0.449423	-5.28905	0.596133	-8.90077	4.50656e-12	1.05578	1.08347	0.977469	0.375418	-0.835131	1.00247	-0.832663	0.446334	4.01823e-10	1	1
PWY-6737	5.46089	5.43712	5.55457	0.00881631	2.37174	0.00338527	0.498641	5.302	0.226444	23.4149	1.62439e-37	-0.0942581	0.41156	-0.229047	0.819649	0.155243	0.380794	0.407702	0.685072	4.25323e-35	1	1
PWY-6749	0.935299	1.25019	-0.603078	-1.29561	7.9378	-0.172186	0.406653	0.271541	0.717003	0.390619	0.69746	-1.0906	1.30315	-0.836221	0.431695	-2.70567	1.20573	-2.25072	0.0360651	1	1	0.996415
PWY-6891	-0.561311	-0.502812	-0.801011	0.0350382	3.79776	0.00727388	0.496603	-0.805145	0.465136	-1.71958	0.0978055	0.643282	0.845381	0.758105	0.460223	-0.552237	0.782185	-0.714453	0.494956	0.977097	1	1
PWY-6892	4.46395	4.58482	4.39089	-0.377998	2.72108	-0.135019	0.438179	4.58208	0.261518	17.5217	4.39692e-29	-0.126539	0.475307	-0.266255	0.790987	-0.541801	0.439776	-1.23191	0.222225	9.50817e-27	1	1
PWY-6895	1.09857	1.15205	0.979668	-0.317453	2.8797	-0.0750919	0.448065	0.600775	0.478045	1.29446	0.234963	0.243095	0.868843	0.275189	0.770729	-0.237796	0.803893	-0.300914	0.746557	0.987383	1	1
PWY-6897	4.94597	4.99286	4.86244	-0.101843	2.31564	-0.0520077	0.477936	4.93132	0.224902	21.9271	1.53317e-35	-0.0839581	0.408758	-0.205405	0.837992	0.058232	0.378202	0.153983	0.878209	3.6981e-33	1	1
PWY-6901	3.67878	3.75526	3.23686	-0.361189	2.38102	-0.14268	0.432065	3.73108	0.223305	16.7107	1.10668e-27	-0.276389	0.405854	-0.681338	0.498662	-0.421069	0.375515	-1.12109	0.266665	2.30492e-25	1	1
PWY-6969	3.92607	3.71374	4.77471	0.530731	4.72676	0.0960454	0.446029	2.88123	0.571505	5.07776	1.45123e-05	0.768593	1.03871	0.735156	0.467308	-0.583078	0.961059	-0.606683	0.554125	0.000763568	1	1
PWY-7003	-6.59602	-7.00799	-4.93581	0.911391	7.14095	0.115472	0.452446	-6.7514	0.715935	-9.44759	6.57746e-14	0.36407	1.30121	0.274751	0.690124	0.734335	1.20394	0.613483	0.543076	7.03775e-12	1	1
PWY-7013	-0.125713	-0.226038	0.141322	-0.212781	7.73098	-0.0262789	0.48201	-1.83291	0.728587	-2.51296	0.016672	-0.564983	1.3242	-0.425354	0.670825	0.106077	1.22521	0.0857383	0.781934	0.392994	1	1
PWY-7090	-8.52694	-8.28162	-9.0108	-0.761372	6.19736	-0.114572	0.439538	-8.24709	0.629479	-13.1551	2.46418e-19	-0.729566	1.14407	-0.646541	0.516479	0.0253049	1.05855	0.0246769	0.64175	3.47522e-17	1	1
PWY-7111	5.21552	5.14291	5.4312	0.361162	2.08038	0.163951	0.42702	5.0806	0.205852	24.6817	4.02481e-39	0.223815	0.374134	0.598209	0.551985	0.0984848	0.346165	0.284514	0.777173	1.16619e-36	1	1
PWY-7184	2.46063	2.65304	2.03146	-0.463753	2.57447	-0.162261	0.414121	2.58036	0.23604	10.9381	3.4116e-17	-0.458554	0.429001	-1.06775	0.290898	-0.245293	0.396931	-0.617446	0.539733	4.54918e-15	1	1
PWY-7187	2.79421	2.87406	2.34959	-0.335321	2.31746	-0.134336	0.428377	2.78736	0.221955	12.5683	6.45481e-20	-0.351395	0.403401	-0.869871	0.388531	-0.149416	0.373245	-0.399505	0.691537	9.64182e-18	1	1
PWY-7196	4.44928	4.49486	3.66739	-0.714386	3.13808	-0.1898	0.415479	4.42064	0.286541	15.4284	1.20674e-25	-0.547624	0.520786	-1.05153	0.296859	-0.380487	0.481855	-0.789588	0.432848	2.27804e-23	1	1
PWY-7197	4.03291	4.06226	3.20619	-0.661626	3.24057	-0.198127	0.419158	3.9673	0.30068	13.1951	9.8907e-22	-0.555405	0.546484	-1.01633	0.313077	-0.431994	0.505632	-0.854328	0.396366	1.64143e-19	1	1
PWY-7198	-2.65718	-4.39235	-2.19024	1.07024	7.34076	0.138346	0.425272	-5.27423	0.710989	-7.43075	5.4665e-10	1.01714	1.29222	0.788669	0.460936	0.231835	1.19562	0.193035	0.736895	4.53823e-08	1	1
PWY-7199	4.443	4.41402	4.49293	-0.0253232	2.41029	-0.00913736	0.495587	4.52805	0.227	19.9481	9.3389e-33	-0.143637	0.41257	-0.348171	0.728995	0.000973554	0.381728	0.00259004	0.961757	2.1545e-30	1	1
PWY-7200	2.77473	2.8851	2.08164	-0.516166	2.36192	-0.209782	0.410726	2.81974	0.214081	13.1759	1.79794e-21	-0.513781	0.389091	-1.3198	0.192016	-0.132803	0.360005	-0.368457	0.714416	2.92142e-19	1	1
PWY-7208	5.05289	5.01326	5.26934	0.155922	2.1722	0.0718969	0.470468	5.02801	0.21024	23.9164	3.70526e-38	0.144037	0.382109	0.376935	0.707648	0.0551154	0.353545	0.155883	0.87671	1.01461e-35	1	1
PWY-7210	-2.20962	-4.482	-1.75022	1.0224	7.9138	0.12637	0.431386	-5.0509	0.735073	-6.88002	3.75238e-09	1.16904	1.33599	0.878176	0.408827	0.0776698	1.23612	0.0618955	0.757152	2.96476e-07	1	1
PWY-7211	0.737546	0.117336	1.39642	1.29043	3.5527	0.242732	0.346232	-0.280209	0.545631	-0.494439	0.632324	1.82872	0.991681	1.86029	0.0807962	-1.10526	0.917548	-1.21442	0.251623	1	1	1
PWY-7219	5.17193	5.15064	5.33702	0.197183	2.15245	0.0864345	0.465716	5.0933	0.210211	24.2301	1.46691e-38	0.118867	0.382058	0.311098	0.756873	0.0488886	0.353497	0.138319	0.890539	4.11377e-36	1	1
PWY-7220	5.39969	5.40304	5.39362	0.0171374	2.16454	0.00766018	0.497283	5.31606	0.216348	24.5726	5.43138e-39	0.000898201	0.39321	0.00226493	0.967491	0.0470636	0.363816	0.12937	0.8975	1.55923e-36	1	1
PWY-7221	5.06124	5.00314	5.17657	0.121608	2.13726	0.0475826	0.482688	4.96169	0.211329	23.4792	1.34358e-37	0.0613326	0.384089	0.159654	0.873626	0.0536295	0.355377	0.150949	0.880232	3.55399e-35	1	1
PWY-7222	5.40176	5.4048	5.39003	0.0354366	2.13636	0.0151458	0.493886	5.31598	0.216416	24.5645	5.59903e-39	0.00146407	0.393334	0.00370108	0.968811	0.0463189	0.363931	0.127277	0.89895	1.60653e-36	1	1
PWY-7228	4.37361	4.50749	3.62272	-0.699595	3.04518	-0.203711	0.410326	4.37856	0.289092	15.1467	3.60718e-25	-0.595842	0.525423	-1.13393	0.260917	-0.396391	0.486145	-0.815374	0.417861	6.68047e-23	1	1
PWY-7229	5.28851	5.25658	5.37095	0.0966276	2.14041	0.0351707	0.483016	5.17908	0.2105	24.6045	4.99101e-39	0.085657	0.382582	0.223891	0.823672	0.0249523	0.353982	0.0704917	0.938423	1.43729e-36	1	1
PWY-7234	-1.07045	-1.12588	-0.517697	0.520581	4.82095	0.0884526	0.460285	-1.69199	0.534547	-3.17063	0.00259399	0.189642	0.971536	0.196154	0.778412	0.667142	0.898909	0.749284	0.471592	0.0842564	1	1
PWY-7237	0.0234467	0.315384	-0.951969	-1.63615	6.2511	-0.223561	0.365489	0.0468677	0.626408	0.0875894	0.847754	-0.938931	1.13849	-0.825321	0.430868	-2.11298	1.05338	-2.01345	0.0582214	1	1	1
PWY-7242	4.62725	4.52563	4.69501	0.0734932	2.4178	0.0277972	0.487772	4.68085	0.234123	19.9937	7.97475e-33	-0.0786752	0.425517	-0.184888	0.853957	0.143687	0.393707	0.365039	0.716466	1.84659e-30	1	1
PWY-7254	0.344527	0.389878	0.104904	-0.0920787	4.66636	-0.0123214	0.48981	-0.753642	0.550327	-1.35819	0.192531	-0.0927282	1.00021	-0.0895179	0.814829	-0.113902	0.925444	-0.130018	0.808371	0.999464	1	1
PWY-7315	-1.4888	-1.60608	0.287749	1.88622	4.91389	0.328905	0.353261	-2.78488	0.555738	-5.02059	5.25146e-06	1.95964	1.01005	1.94767	0.0621522	0.270665	0.934543	0.287873	0.744582	0.000305459	1	1
PWY-7323	4.4042	4.47766	4.29271	-0.684473	3.86633	-0.169484	0.415479	4.30074	0.350968	12.2547	5.34438e-20	-1.22373	0.637882	-1.91845	0.0588712	0.132617	0.590198	0.224739	0.822978	8.23948e-18	1	1
PWY-7328	0.383612	0.126668	0.816892	1.26986	5.87783	0.199621	0.397418	-1.54763	0.612225	-2.51997	0.0151504	1.60976	1.11271	1.44801	0.167221	0.0492777	1.02953	0.0452054	0.826014	0.374098	1	1
PWY-7332	-5.82938	-5.15403	-7.34976	-1.2365	9.38704	-0.129718	0.432745	-4.9637	0.847434	-5.86059	2.52751e-07	-1.35738	1.54021	-0.879191	0.424794	0.0964264	1.42507	0.0650159	0.729619	1.69423e-05	1	1
PWY-7371	-7.05241	-7.1548	-6.75933	0.888072	7.67157	0.10733	0.438859	-7.10131	0.721838	-9.86626	3.52781e-14	1.02524	1.31194	0.789532	0.46047	-0.199735	1.21386	-0.167357	0.675802	3.7892e-12	1	1
PWY-7377	0.218113	0.112941	0.516105	0.0952801	5.3433	0.0155366	0.491168	-1.20176	0.646457	-1.85223	0.0768538	0.413715	1.17493	0.350243	0.72138	-0.366567	1.0871	-0.336307	0.712278	0.923902	1	1
PWY-7392	-1.46038	-1.43104	-1.48126	0.0845372	4.81242	0.0168416	0.490156	-2.42618	0.543424	-4.4793	4.6258e-05	-0.195782	0.987669	-0.203165	0.750979	0.730732	0.913837	0.804668	0.436521	0.00229733	1	1
PWY-7400	3.36023	3.23322	4.03914	0.521985	2.17983	0.217969	0.400136	3.29732	0.209624	15.7308	4.01166e-26	0.488648	0.380991	1.2826	0.20423	0.0314208	0.35251	0.08907	0.921771	7.78538e-24	1	1
PWY-7446	-6.98757	-7.00145	-6.94388	0.0252974	4.57433	0.0042758	0.496945	-7.64002	0.489833	-15.7316	1.58192e-22	-0.0783465	0.890268	-0.0902108	0.617364	0.0942102	0.823716	0.101522	0.577465	2.57858e-20	1	1
PWY-7456	3.3101	3.25938	4.1863	-0.350203	7.08191	-0.043731	0.468432	2.94305	0.679573	4.35703	0.000135344	-1.07953	1.23512	-0.869256	0.407335	-2.5872	1.14279	-2.2673	0.0311356	0.00535912	1	1
PWY-7539	4.60463	4.71813	4.39503	-0.460343	2.98336	-0.125672	0.434103	4.55468	0.284832	15.9912	1.29656e-26	-0.479963	0.51768	-0.927177	0.357123	-0.0366711	0.478981	-0.0765363	0.937687	2.61863e-24	1	1
PWY-7560	5.04042	5.01242	5.15147	0.0412511	2.24409	0.0193735	0.492872	4.94952	0.216268	22.8867	7.993e-37	0.0826588	0.393066	0.210261	0.834239	0.0300541	0.363683	0.0826326	0.931171	1.99083e-34	1	1
PWY-7663	5.57336	5.60107	5.523	-0.0620647	2.24409	-0.0213594	0.490489	5.52518	0.224983	24.559	5.68479e-39	-0.0937717	0.408904	-0.229352	0.819414	0.101364	0.378337	0.267917	0.789792	1.62998e-36	1	1
PWY-7664	4.39493	4.91123	2.10243	-2.87261	5.77579	-0.403807	0.311609	3.86035	0.626766	6.18758	2.11432e-07	-3.39871	1.13914	-2.99051	0.00500393	0.668171	1.05399	0.635655	0.535262	1.38105e-05	0.790494	1
PWY-841	4.60393	4.71661	4.00982	-0.596215	2.85808	-0.206194	0.407609	4.6075	0.265238	17.3718	7.64992e-29	-0.469031	0.482067	-0.972918	0.334135	-0.336199	0.446031	-0.753734	0.453889	1.64201e-26	1	1
PWY-922	-4.63418	-4.584	-4.68577	0.320985	5.38267	0.05548	0.478615	-5.30226	0.586698	-9.08429	1.68964e-11	0.35623	1.06632	0.331641	0.660006	0.118347	0.986607	0.130927	0.682653	1.41634e-09	1	1
PWY0-1061	-0.719898	-0.700936	-0.757723	0.470525	3.55421	0.0983872	0.443992	-1.32905	0.461178	-2.88949	0.00608728	0.794842	0.838188	0.951257	0.358689	-0.542708	0.77553	-0.69991	0.507805	0.171943	1	1
PWY0-1241	-1.17853	-1.09437	-1.55694	-0.109931	5.23193	-0.0219943	0.484725	-2.16233	0.558457	-3.87228	0.000291075	-0.0236057	1.01499	-0.0254118	0.792572	-0.177448	0.939116	-0.201624	0.750622	0.0129193	1	1
PWY0-1261	-0.426686	0.130653	-1.7262	-2.514	8.00938	-0.312518	0.340801	-0.576581	0.723498	-0.789953	0.443794	-1.90827	1.31495	-1.4508	0.173443	-2.0182	1.21665	-1.66413	0.120277	1	1	1
PWY0-1277	-6.62317	-6.5823	-6.72679	-0.0385607	5.40085	-0.00686818	0.496945	-7.25142	0.540807	-13.501	1.13844e-19	-0.214101	0.982912	-0.219275	0.606038	0.355259	0.909435	0.388866	0.59974	1.58322e-17	1	1
PWY0-1296	2.71868	2.5524	3.17624	0.780614	2.2901	0.292322	0.353021	2.30268	0.230836	9.97756	1.46162e-15	0.650505	0.419543	1.55069	0.125717	-0.033837	0.388181	-0.0872026	0.922196	1.80458e-13	1	1
PWY0-1297	2.18183	2.04138	3.23626	0.944545	2.54693	0.331651	0.358696	1.95328	0.245505	7.96781	2.54593e-11	0.617354	0.446204	1.39	0.174769	0.0145992	0.412848	0.0382178	0.931818	2.3093e-09	1	1
PWY0-1298	2.52508	2.37858	3.40872	0.854182	2.49095	0.29283	0.368886	2.45839	0.253787	9.68795	4.76905e-15	0.71831	0.461256	1.55739	0.124108	-0.0862687	0.426775	-0.202255	0.840638	5.64623e-13	1	1
PWY0-1319	5.04267	4.9918	5.14013	0.213967	2.08144	0.103343	0.453125	4.90255	0.207295	23.6509	8.09569e-38	0.218658	0.376756	0.580354	0.563889	0.0500947	0.348592	0.14371	0.886238	2.1786e-35	1	1
PWY0-1338	-7.02661	-7.07659	-6.80976	0.103828	4.52362	0.0180961	0.491168	-7.66763	0.496955	-15.6638	5.45838e-21	-0.0404389	0.903211	-0.0225187	0.64389	0.145534	0.835692	0.168083	0.601558	8.31716e-19	1	1
PWY0-1415	-6.14747	-6.12911	-6.24684	-0.167014	5.56885	-0.0287785	0.484725	-6.43328	0.578837	-11.1786	5.26084e-16	-0.413303	1.05203	-0.394717	0.590334	0.18923	0.973388	0.185945	0.661536	6.21856e-14	1	1
PWY0-1479	-5.9843	-5.90798	-6.19821	-0.169328	5.68218	-0.0299615	0.481658	-6.29729	0.594776	-10.6299	2.73419e-14	-0.469629	1.081	-0.43498	0.611143	0.298648	1.00019	0.297566	0.642209	2.75167e-12	1	1
PWY0-1533	-6.8017	-6.81356	-6.76375	-0.049351	5.01294	-0.00751777	0.495924	-7.37554	0.513083	-14.5179	1.06642e-18	-0.198353	0.932524	-0.197805	0.598608	0.187865	0.862814	0.20793	0.586472	1.4229e-16	1	1
PWY0-1586	3.4182	3.29608	4.41319	0.645684	2.56731	0.234458	0.395112	3.50718	0.245763	14.2717	1.2493e-23	0.746363	0.446673	1.671	0.099107	-0.374427	0.413282	-0.905849	0.368896	2.21878e-21	1	1
PWY0-162	4.45754	4.42739	4.509	-0.146221	2.69608	-0.0423012	0.483367	4.25803	0.257476	16.5383	1.7211e-27	-0.187513	0.467961	-0.400687	0.690194	-0.108439	0.432979	-0.250365	0.803331	3.57452e-25	1	1
PWY0-166	2.79548	2.88844	2.35119	-0.327136	2.3496	-0.124112	0.442634	2.79518	0.22267	12.5624	4.32445e-20	-0.360282	0.404702	-0.888857	0.378658	-0.148982	0.374449	-0.396709	0.69363	6.51473e-18	1	1
PWY0-321	-6.79196	-6.82397	-6.65872	0.174725	4.81573	0.0335222	0.483696	-7.45926	0.513528	-14.6567	1.69529e-19	-0.0643029	0.933333	-0.0677975	0.615767	0.222917	0.863562	0.248782	0.590095	2.40299e-17	1	1
PWY0-41	-5.72812	-6.13942	-4.48641	1.36187	5.65573	0.200757	0.405295	-6.7878	0.572382	-11.9101	1.80553e-17	1.27841	1.0403	1.23447	0.273684	0.745898	0.962534	0.771765	0.462241	2.35362e-15	1	1
PWY0-42	-7.06109	-7.10193	-6.95345	0.115354	4.53783	0.0176138	0.485734	-7.73441	0.491174	-15.9426	8.61155e-19	-0.0580414	0.892704	-0.052529	0.586123	0.175094	0.825971	0.200803	0.552034	1.16259e-16	1	1
PWY0-781	1.77246	1.51841	2.00029	0.823016	2.45181	0.278513	0.368207	1.43869	0.294797	4.96413	9.0972e-05	1.01712	0.535792	1.90405	0.0627834	-0.424881	0.495739	-0.852722	0.410346	0.00360051	1	1
PWY0-845	3.28375	3.32621	1.57083	-1.45093	6.90873	-0.221752	0.404212	3.24226	0.59142	5.50264	1.22977e-06	-1.88912	1.0749	-1.75852	0.0895997	-1.883	0.994547	-1.88815	0.0645627	7.47816e-05	1	1
PWY0-862	4.36863	5.04281	2.56951	-2.2381	4.07369	-0.522604	0.2926	4.57589	0.390352	11.7238	5.74803e-19	-2.00912	0.709462	-2.83224	0.00592886	0.0348632	0.656427	0.0532965	0.949733	8.34785e-17	1	1
PWY490-3	-1.64344	-1.78822	-1.23006	0.116317	5.67046	0.0163543	0.490835	-2.30936	0.610547	-3.78738	0.000407076	0.193525	1.10966	0.169789	0.812243	-0.351721	1.02671	-0.342889	0.719261	0.0172537	1	1
PWY4FS-7	4.34943	4.17226	4.74954	0.683718	2.07167	0.325635	0.371603	4.13874	0.206144	20.0776	6.1821e-33	0.562359	0.374666	1.501	0.137904	0.161565	0.346658	0.466042	0.643207	1.43615e-30	1	1
PWY4FS-8	4.34839	4.16188	4.74728	0.729583	2.12088	0.318925	0.362772	4.13873	0.206109	20.0811	6.18151e-33	0.563071	0.374601	1.50314	0.137377	0.160919	0.346598	0.464289	0.644378	1.4367e-30	1	1
PWYG-321	4.30014	4.91136	-0.831471	-5.22055	7.99457	-0.643965	0.225543	4.11443	0.706424	5.85012	4.58606e-07	-5.84155	1.28392	-4.55621	5.42261e-05	-0.416677	1.18794	-0.349894	0.724447	2.97406e-05	0.0158159	1
PYRIDNUCSAL-PWY	4.6155	4.57096	4.85519	0.0943556	2.35286	0.0360815	0.482337	4.50194	0.227825	19.761	1.73721e-32	-0.0377688	0.414071	-0.0912481	0.925494	0.180137	0.383117	0.470233	0.640049	3.97541e-30	1	1
PYRIDNUCSYN-PWY	4.63643	4.59553	4.92352	0.177317	2.49618	0.0682323	0.471467	4.59167	0.229752	19.9859	8.1688e-33	0.00271895	0.417572	0.00648915	0.970104	0.0732326	0.386357	0.189556	0.850374	1.88996e-30	1	1
PYRIDOXSYN-PWY	3.11711	3.13519	1.19663	-1.62075	7.00639	-0.23224	0.409647	3.0028	0.604887	4.9807	7.57494e-06	-1.99434	1.09938	-1.81661	0.0812647	-1.81785	1.01719	-1.78093	0.0819709	0.000424565	1	1
REDCITCYC	-3.69777	-4.11003	-3.26947	0.567636	7.08863	0.0833921	0.461643	-5.24038	0.678879	-7.73386	1.33318e-10	0.134565	1.23386	0.110851	0.762483	1.2838	1.14162	1.12265	0.305444	1.14988e-08	1	1
RHAMCAT-PWY	4.2713	4.10785	4.31048	-0.128048	2.86629	-0.0377745	0.480978	4.26137	0.269197	15.8305	2.46048e-26	-0.345607	0.489264	-0.70642	0.482509	0.227677	0.452689	0.503017	0.616803	4.87553e-24	1	1
RIBOSYN2-PWY	4.55436	4.60947	4.44343	0.0374636	2.4142	0.0163332	0.492527	4.5644	0.235656	19.3695	6.54411e-32	-0.0555184	0.428302	-0.129635	0.897302	0.160343	0.396285	0.404661	0.687273	1.47536e-29	1	1
RUMP-PWY	-0.553977	-0.985092	-0.0148503	1.25926	3.62704	0.291796	0.329484	-1.69755	0.465737	-3.65756	0.000680417	1.58504	0.846474	1.89042	0.0743215	-0.34396	0.783196	-0.449155	0.654038	0.0264761	1	1
SALVADEHYPOX-PWY	0.770677	0.607134	1.16413	0.626565	3.69889	0.126844	0.410726	-0.08342	0.498182	-0.156621	0.837832	0.676486	0.905441	0.761195	0.463892	-0.319772	0.837755	-0.371781	0.715032	1	1	1
SER-GLYSYN-PWY	4.78244	4.72358	5.08733	0.183024	2.24208	0.07629	0.46979	4.76292	0.216249	22.0259	1.13019e-35	0.136089	0.39303	0.346251	0.730458	0.114958	0.363649	0.316147	0.753094	2.73916e-33	1	1
SO4ASSIM-PWY	-1.32588	-1.09236	-2.1531	-0.991145	6.40026	-0.142897	0.399457	-2.09229	0.63783	-3.28506	0.00205434	-0.81323	1.15925	-0.705527	0.503325	-0.863196	1.07259	-0.805356	0.439621	0.0675542	1	1
SULFATE-CYS-PWY	-0.187618	-0.00984085	-1.01459	-0.929195	7.14894	-0.127347	0.40869	-1.25859	0.687239	-1.82512	0.0786279	-0.801569	1.24905	-0.645669	0.539522	-0.952156	1.15568	-0.825597	0.436142	0.937183	1	1
TCA	3.31916	3.28083	4.7114	0.974435	5.05607	0.160542	0.415761	2.24906	0.578686	3.92747	0.000856252	1.22557	1.05176	1.16198	0.251473	-0.700245	0.973134	-0.72059	0.484401	0.0273323	1	1
TCA-GLYOX-BYPASS	-6.64024	-6.64569	-6.62759	0.0717423	5.22485	0.0130642	0.492193	-7.19082	0.544111	-13.276	1.68962e-19	-0.116772	0.988918	-0.116729	0.628161	0.243481	0.914992	0.265295	0.63025	2.40006e-17	1	1
TEICHOICACID-PWY	-0.431813	-0.539219	0.022717	0.580482	3.21406	0.153986	0.412084	-0.971079	0.387969	-2.51231	0.0171354	0.428597	0.70513	0.624307	0.53455	-0.134561	0.652418	-0.211935	0.753405	0.392039	1	1
THISYN-PWY	4.56089	4.63203	4.49237	-0.375355	2.84336	-0.11555	0.447011	4.57604	0.273564	16.728	8.10605e-28	-0.270359	0.497201	-0.54379	0.58854	-0.317421	0.460033	-0.689946	0.492842	1.69753e-25	1	1
THREOCAT-PWY	-7.17283	-7.19898	-7.11059	0.180511	5.89429	0.0255705	0.486083	-7.54496	0.578567	-13.1237	4.76688e-19	0.105274	1.05154	0.107435	0.610267	0.226629	0.972933	0.230358	0.629303	6.70452e-17	1	1
THRESYN-PWY	5.14112	5.10848	5.26882	0.00970444	2.2492	0.00481532	0.498303	5.05337	0.215373	23.4641	1.4113e-37	-0.00398966	0.391439	-0.0102229	0.966404	0.0610557	0.362177	0.16858	0.866792	3.72048e-35	1	1
TRNA-CHARGING-PWY	4.96008	4.93209	5.10925	0.116502	2.12815	0.0478617	0.478615	4.87676	0.210508	23.1675	3.45432e-37	0.125037	0.382596	0.326805	0.745029	0.046994	0.353995	0.132726	0.894584	8.75901e-35	1	1
TRPSYN-PWY	4.79049	4.78544	4.8079	0.0239482	2.29781	0.011372	0.493551	4.8215	0.220786	21.8386	2.03767e-35	0.0769527	0.401276	0.191742	0.848638	0.0345362	0.371279	0.0930203	0.923613	4.89296e-33	1	1
UBISYN-PWY	-4.59635	-4.67359	-4.4212	0.564822	6.10427	0.081834	0.459918	-5.27803	0.602881	-8.79121	1.32665e-11	1.13933	1.09573	1.04548	0.350232	-0.919391	1.01382	-0.907889	0.414294	1.15456e-09	1	1
UDPNAGSYN-PWY	2.58128	2.3604	2.86164	0.760325	2.53479	0.271773	0.375679	2.51825	0.259313	9.71283	4.42557e-15	0.699063	0.471299	1.48327	0.142437	-0.0176278	0.436068	-0.0405707	0.952744	5.25976e-13	1	1
VALSYN-PWY	5.17921	5.13442	5.30499	0.188234	2.11322	0.0765228	0.462636	5.06407	0.207916	24.357	1.01497e-38	0.157229	0.377886	0.416073	0.678908	0.0571439	0.349637	0.163446	0.870826	2.87385e-36	1	1

## Sheet: Supplementary Table 5 Raw ALDEX
Supplementary Table 5. Perinatal antibiotics cohort - Taxa. ALDEx2 raw output produced by q2-aldex2 plugin
featureid	rab.all	rab.win.Any.Perinatal.Antibiotics	rab.win.Control	diff.btw	diff.win	effect	overlap	we.ep	we.eBH	wi.ep	wi.eBH
#q2:types	numeric	numeric	numeric	numeric	numeric	numeric	numeric	numeric	numeric	numeric	numeric
D_0__Bacteria;D_1__Actinobacteria;D_2__Actinobacteria;D_3__Bifidobacteriales;D_4__Bifidobacteriaceae;D_5__Bifidobacterium	0.582485	0.998442	-0.259243	-0.857419	6.25349	-0.127975	0.436669	0.494168	0.85986	0.383714	0.796872
D_0__Bacteria;D_1__Actinobacteria;D_2__Coriobacteriia;D_3__Coriobacteriales;D_4__Eggerthellaceae;D_5__Eggerthella	-0.854629	-0.582258	-1.45131	-0.79692	5.14972	-0.141471	0.427083	0.361219	0.778782	0.347499	0.729785
D_0__Bacteria;D_1__Bacteroidetes;D_2__Bacteroidia;D_3__Bacteroidales;D_4__Bacteroidaceae;D_5__Bacteroides	10.9279	9.81284	11.9014	2.32054	4.33759	0.505596	0.291498	1.25938e-06	6.42286e-05	0.0010985	0.0544786
D_0__Bacteria;D_1__Bacteroidetes;D_2__Bacteroidia;D_3__Bacteroidales;D_4__Prevotellaceae;D_5__Prevotella 7	-0.686542	-0.858787	-0.31624	0.284086	6.22961	0.0403986	0.478009	0.639184	0.896556	0.647237	0.887482
D_0__Bacteria;D_1__Bacteroidetes;D_2__Bacteroidia;D_3__Bacteroidales;D_4__Prevotellaceae;D_5__Prevotella 9	-1.50964	-1.47521	-1.60923	-0.0605181	5.89346	-0.0103634	0.494505	0.624833	0.890418	0.577707	0.850986
D_0__Bacteria;D_1__Bacteroidetes;D_2__Bacteroidia;D_3__Bacteroidales;D_4__Rikenellaceae;D_5__Alistipes	1.94787	1.66491	2.93764	0.986568	6.36502	0.133873	0.427662	0.417852	0.844496	0.249383	0.736248
D_0__Bacteria;D_1__Bacteroidetes;D_2__Bacteroidia;D_3__Bacteroidales;D_4__Tannerellaceae;D_5__Parabacteroides	-0.0771301	-0.720711	2.76769	2.58923	7.35784	0.338375	0.35454	0.0522726	0.472703	0.0345261	0.407225
D_0__Bacteria;D_1__Firmicutes;D_2__Bacilli;D_3__Lactobacillales;D_4__Streptococcaceae;D_5__Lactococcus	-2.16276	-2.2346	-1.95991	0.0795132	5.05303	0.0154228	0.492192	0.569728	0.84962	0.568818	0.833223
D_0__Bacteria;D_1__Firmicutes;D_2__Bacilli;D_3__Lactobacillales;D_4__Streptococcaceae;D_5__Streptococcus	1.60891	2.23648	-0.464278	-1.6003	5.82504	-0.240416	0.405671	0.208614	0.716817	0.161713	0.651996
D_0__Bacteria;D_1__Firmicutes;D_2__Clostridia;D_3__Clostridiales;D_4__Clostridiaceae 1;D_5__Clostridium sensu stricto 1	-1.8296	-1.91207	-1.62295	0.230461	5.85581	0.037332	0.481781	0.540525	0.860522	0.530923	0.823621
D_0__Bacteria;D_1__Firmicutes;D_2__Clostridia;D_3__Clostridiales;D_4__Lachnospiraceae;D_5__Agathobacter	-1.23786	-1.35251	-0.962615	0.312851	8.03851	0.0328034	0.482938	0.654234	0.907102	0.617737	0.869784
D_0__Bacteria;D_1__Firmicutes;D_2__Clostridia;D_3__Clostridiales;D_4__Lachnospiraceae;D_5__Anaerostipes	2.57885	2.63312	2.25994	-0.150879	6.73023	-0.0178488	0.49277	0.7128	0.916585	0.747642	0.917308
D_0__Bacteria;D_1__Firmicutes;D_2__Clostridia;D_3__Clostridiales;D_4__Lachnospiraceae;D_5__Blautia	4.97176	4.84722	5.50914	0.544803	4.0649	0.0998761	0.432292	0.719234	0.921019	0.29931	0.77289
D_0__Bacteria;D_1__Firmicutes;D_2__Clostridia;D_3__Clostridiales;D_4__Lachnospiraceae;D_5__Dorea	-1.77117	-2.08595	-0.79675	1.64461	6.34953	0.247903	0.384037	0.167137	0.617242	0.160588	0.576326
D_0__Bacteria;D_1__Firmicutes;D_2__Clostridia;D_3__Clostridiales;D_4__Lachnospiraceae;D_5__Fusicatenibacter	-0.960586	-0.960735	-0.958446	-0.146188	6.56222	-0.0180977	0.487847	0.622754	0.884457	0.634563	0.871915
D_0__Bacteria;D_1__Firmicutes;D_2__Clostridia;D_3__Clostridiales;D_4__Lachnospiraceae;D_5__Hungatella	-1.35447	-1.51498	-0.955091	0.19945	6.53022	0.0302518	0.484954	0.605959	0.886616	0.585977	0.861793
D_0__Bacteria;D_1__Firmicutes;D_2__Clostridia;D_3__Clostridiales;D_4__Lachnospiraceae;D_5__Lachnoclostridium	3.71303	4.08073	2.78345	-1.05739	5.9195	-0.16568	0.414352	0.370586	0.824957	0.175371	0.689397
D_0__Bacteria;D_1__Firmicutes;D_2__Clostridia;D_3__Clostridiales;D_4__Lachnospiraceae;D_5__Lachnospira	-0.776251	-0.905685	-0.520679	0.286946	6.85612	0.0428533	0.47889	0.607439	0.885187	0.632377	0.875414
D_0__Bacteria;D_1__Firmicutes;D_2__Clostridia;D_3__Clostridiales;D_4__Lachnospiraceae;D_5__Lachnospiraceae NK4A136 group	1.34906	2.12698	-0.136412	-0.564553	7.81653	-0.071059	0.465587	0.567919	0.882993	0.566342	0.858777
D_0__Bacteria;D_1__Firmicutes;D_2__Clostridia;D_3__Clostridiales;D_4__Lachnospiraceae;D_5__Lachnospiraceae UCG-004	-0.213057	-0.232307	-0.191706	-0.116594	6.63521	-0.0124518	0.493927	0.677619	0.911813	0.71696	0.90657
D_0__Bacteria;D_1__Firmicutes;D_2__Clostridia;D_3__Clostridiales;D_4__Lachnospiraceae;D_5__Roseburia	-0.672803	-0.956098	0.111634	1.14773	7.4869	0.151066	0.428571	0.354351	0.795418	0.335984	0.761781
D_0__Bacteria;D_1__Firmicutes;D_2__Clostridia;D_3__Clostridiales;D_4__Lachnospiraceae;D_5__Tyzzerella 4	-2.08399	-2.09166	-2.04829	-0.0951259	5.1419	-0.0174604	0.490457	0.545337	0.859863	0.573034	0.850496
D_0__Bacteria;D_1__Firmicutes;D_2__Clostridia;D_3__Clostridiales;D_4__Lachnospiraceae;D_5__[Eubacterium] eligens group	-2.12064	-2.25236	-1.79964	0.427171	5.57256	0.0636471	0.465856	0.53963	0.860049	0.512425	0.825582
D_0__Bacteria;D_1__Firmicutes;D_2__Clostridia;D_3__Clostridiales;D_4__Lachnospiraceae;D_5__[Ruminococcus] gnavus group	3.61946	3.76389	3.26954	-0.736721	7.15746	-0.0971887	0.450549	0.594885	0.895015	0.602075	0.876695
D_0__Bacteria;D_1__Firmicutes;D_2__Clostridia;D_3__Clostridiales;D_4__Lachnospiraceae;D_5__[Ruminococcus] torques group	-1.99178	-2.07813	-1.77132	0.234298	5.64736	0.0391005	0.476273	0.570247	0.863552	0.553484	0.851909
D_0__Bacteria;D_1__Firmicutes;D_2__Clostridia;D_3__Clostridiales;D_4__Lachnospiraceae;__	1.16431	2.3015	-0.0176834	-0.663891	7.98727	-0.0809826	0.465278	0.587281	0.882763	0.602293	0.863818
D_0__Bacteria;D_1__Firmicutes;D_2__Clostridia;D_3__Clostridiales;D_4__Peptostreptococcaceae;D_5__Clostridioides	-2.09125	-2.17588	-1.90375	0.256783	5.45531	0.0415159	0.478009	0.59513	0.894078	0.602336	0.864547
D_0__Bacteria;D_1__Firmicutes;D_2__Clostridia;D_3__Clostridiales;D_4__Peptostreptococcaceae;D_5__Intestinibacter	1.03338	1.22591	0.586194	-0.440907	5.37658	-0.0809167	0.462384	0.611945	0.889408	0.561573	0.852215
D_0__Bacteria;D_1__Firmicutes;D_2__Clostridia;D_3__Clostridiales;D_4__Peptostreptococcaceae;D_5__Romboutsia	-1.27401	-1.11668	-1.60294	-0.43265	5.68697	-0.0708369	0.467014	0.541271	0.873016	0.516232	0.832648
D_0__Bacteria;D_1__Firmicutes;D_2__Clostridia;D_3__Clostridiales;D_4__Ruminococcaceae;D_5__Faecalibacterium	6.56481	6.92402	5.76718	-1.20889	8.03047	-0.14744	0.398148	0.227696	0.765374	0.118951	0.649444
D_0__Bacteria;D_1__Firmicutes;D_2__Clostridia;D_3__Clostridiales;D_4__Ruminococcaceae;D_5__Flavonifractor	4.61881	4.75688	4.16394	-0.635261	4.73837	-0.115118	0.43262	0.220266	0.765368	0.331734	0.790199
D_0__Bacteria;D_1__Firmicutes;D_2__Clostridia;D_3__Clostridiales;D_4__Ruminococcaceae;D_5__Intestinimonas	-1.92678	-1.99932	-1.74407	0.102884	5.32866	0.0157411	0.491035	0.555109	0.873611	0.566541	0.845276
D_0__Bacteria;D_1__Firmicutes;D_2__Clostridia;D_3__Clostridiales;D_4__Ruminococcaceae;D_5__Oscillibacter	-1.65798	-1.84152	-1.17961	0.583829	5.65462	0.0920096	0.451706	0.555207	0.864776	0.50078	0.820972
D_0__Bacteria;D_1__Firmicutes;D_2__Clostridia;D_3__Clostridiales;D_4__Ruminococcaceae;D_5__Ruminiclostridium 5	-1.15028	-0.99055	-1.50557	-0.661946	5.088	-0.118776	0.443287	0.494295	0.833712	0.446543	0.780633
D_0__Bacteria;D_1__Firmicutes;D_2__Clostridia;D_3__Clostridiales;D_4__Ruminococcaceae;D_5__Ruminococcaceae UCG-013	0.713688	0.58555	0.950182	0.252895	6.41917	0.0361084	0.481203	0.683443	0.907647	0.738961	0.91428
D_0__Bacteria;D_1__Firmicutes;D_2__Clostridia;D_3__Clostridiales;D_4__Ruminococcaceae;D_5__Ruminococcus 1	-0.599481	-0.498296	-0.790041	-0.571025	6.59422	-0.0762072	0.46412	0.574641	0.877761	0.581473	0.850765
D_0__Bacteria;D_1__Firmicutes;D_2__Clostridia;D_3__Clostridiales;D_4__Ruminococcaceae;D_5__Ruminococcus 2	1.78434	2.28265	-0.101475	-1.95053	6.56956	-0.284083	0.37963	0.0888567	0.612724	0.0700944	0.530334
D_0__Bacteria;D_1__Firmicutes;D_2__Clostridia;D_3__Clostridiales;D_4__Ruminococcaceae;D_5__Subdoligranulum	-1.41374	-1.60364	-0.967874	0.678538	7.16137	0.0922715	0.453704	0.484751	0.842451	0.472271	0.813488
D_0__Bacteria;D_1__Firmicutes;D_2__Clostridia;D_3__Clostridiales;D_4__Ruminococcaceae;D_5__UBA1819	-1.3448	-1.78207	-0.0997291	1.51651	5.71445	0.237378	0.385417	0.147633	0.584001	0.11668	0.543447
D_0__Bacteria;D_1__Firmicutes;D_2__Clostridia;D_3__Clostridiales;D_4__Ruminococcaceae;D_5__[Eubacterium] coprostanoligenes group	-1.80266	-1.96479	-1.4633	0.574248	5.93525	0.0911332	0.451968	0.493238	0.824299	0.503199	0.802382
D_0__Bacteria;D_1__Firmicutes;D_2__Erysipelotrichia;D_3__Erysipelotrichales;D_4__Erysipelotrichaceae;D_5__Coprobacillus	-2.08116	-2.10796	-2.00852	-0.165075	5.04444	-0.0367114	0.486987	0.539624	0.857789	0.568094	0.83033
D_0__Bacteria;D_1__Firmicutes;D_2__Erysipelotrichia;D_3__Erysipelotrichales;D_4__Erysipelotrichaceae;D_5__Erysipelatoclostridium	4.21408	4.12493	4.459	0.264043	4.93901	0.0439755	0.47889	0.817271	0.950863	0.750835	0.917543
D_0__Bacteria;D_1__Firmicutes;D_2__Erysipelotrichia;D_3__Erysipelotrichales;D_4__Erysipelotrichaceae;D_5__Erysipelotrichaceae UCG-003	-0.513821	-0.247801	-1.10642	-1.00265	7.30037	-0.12316	0.434933	0.409139	0.829974	0.37958	0.766507
D_0__Bacteria;D_1__Firmicutes;D_2__Erysipelotrichia;D_3__Erysipelotrichales;D_4__Erysipelotrichaceae;D_5__[Clostridium] innocuum group	0.640429	0.829153	-0.0162291	-0.556151	5.57901	-0.0986917	0.458068	0.495055	0.856867	0.502265	0.834083
D_0__Bacteria;D_1__Firmicutes;D_2__Negativicutes;D_3__Selenomonadales;D_4__Veillonellaceae;D_5__Veillonella	0.0561335	-0.228776	0.636309	1.00961	8.6108	0.113404	0.447079	0.46241	0.850795	0.459074	0.825526
D_0__Bacteria;D_1__Proteobacteria;D_2__Gammaproteobacteria;D_3__Betaproteobacteriales;D_4__Burkholderiaceae;D_5__Parasutterella	-1.38046	-1.44457	-1.22194	0.530376	6.75408	0.0701882	0.465278	0.511537	0.847828	0.540088	0.837003
D_0__Bacteria;D_1__Proteobacteria;D_2__Gammaproteobacteria;D_3__Betaproteobacteriales;D_4__Burkholderiaceae;D_5__Sutterella	0.684125	0.496446	1.25326	0.675414	7.50905	0.0879827	0.453704	0.478725	0.850142	0.459609	0.813648
D_0__Bacteria;D_1__Proteobacteria;D_2__Gammaproteobacteria;D_3__Enterobacteriales;D_4__Enterobacteriaceae;D_5__Escherichia-Shigella	1.39743	1.62113	0.936917	-1.36043	6.17452	-0.205667	0.40428	0.21917	0.713159	0.253294	0.716122
D_0__Bacteria;D_1__Proteobacteria;D_2__Gammaproteobacteria;D_3__Enterobacteriales;D_4__Enterobacteriaceae;__	-2.051	-2.07238	-1.98432	-0.118778	5.25515	-0.0254689	0.490162	0.523766	0.853482	0.589832	0.864477
D_0__Bacteria;D_1__Proteobacteria;D_2__Gammaproteobacteria;D_3__Pasteurellales;D_4__Pasteurellaceae;D_5__Haemophilus	-2.02315	-2.015	-2.04238	-0.250632	5.02675	-0.0508918	0.477154	0.486758	0.831316	0.539324	0.831733
D_0__Bacteria;D_1__Verrucomicrobia;D_2__Verrucomicrobiae;D_3__Verrucomicrobiales;D_4__Akkermansiaceae;D_5__Akkermansia	-1.75206	-1.87266	-1.45326	0.30964	5.83376	0.0492013	0.476273	0.57529	0.879787	0.563404	0.850734

## Sheet: Supplementary Table 6 Raw ALDEX
Supplementary Table 6. Perinatal antibiotics cohort - Pathways. ALDEx2 raw output
featureid	rab.all	rab.win.Any.Perinatal.Antibiotics	rab.win.Control	diff.btw	diff.win	effect	overlap	we.ep	we.eBH	wi.ep	wi.eBH
#q2:types	numeric	numeric	numeric	numeric	numeric	numeric	numeric	numeric	numeric	numeric	numeric
1CMET2-PWY	4.29013	4.17379	4.84201	0.337967	1.66021	0.209605	0.416088	0.155465	0.366741	0.196417	0.433107
3-HYDROXYPHENYLACETATE-DEGRADATION-PWY	-9.35759	-9.36303	-9.34412	-0.205983	5.13399	-0.0303568	0.48206	0.524988	0.656507	0.564991	0.68445
ALL-CHORISMATE-PWY	-4.17221	-3.79708	-4.94619	-1.35108	5.6468	-0.228395	0.366686	0.137282	0.317958	0.0591284	0.249188
ANAEROFRUCAT-PWY	3.65996	3.59638	3.98761	0.345628	1.35062	0.253139	0.401966	0.0440055	0.205516	0.0977463	0.313123
ANAGLYCOLYSIS-PWY	4.60213	4.52261	5.21506	0.399158	1.72569	0.21099	0.408907	0.170408	0.377928	0.236391	0.462212
ARG+POLYAMINE-SYN	0.446755	0.38386	0.717277	0.0307744	3.33002	0.00967948	0.49537	0.832058	0.896907	0.954524	0.967894
ARGDEG-PWY	-6.37434	-6.03477	-6.98755	-1.30252	4.6644	-0.255055	0.382302	0.09703	0.2526	0.0910399	0.282067
ARGORNPROST-PWY	-4.18652	-3.76371	-5.67928	-0.930551	6.21769	-0.145998	0.434355	0.272026	0.453307	0.299356	0.499638
ARGSYN-PWY	3.51575	3.4842	3.65898	0.218851	1.40948	0.152161	0.43262	0.273372	0.448053	0.348689	0.525012
ARGSYNBSUB-PWY	3.17993	3.16736	3.21833	0.00669341	1.65668	0.00543452	0.496528	0.906645	0.947196	0.939775	0.957764
ARO-PWY	4.06733	4.02712	4.51562	0.216175	1.39344	0.151018	0.435185	0.218666	0.398709	0.314716	0.50281
ASPASN-PWY	4.4133	4.32326	5.1077	0.473308	1.86373	0.238525	0.398148	0.0532423	0.226499	0.101317	0.318554
AST-PWY	-6.94515	-6.66524	-7.5163	-1.17752	4.3547	-0.238149	0.385772	0.117269	0.270838	0.118025	0.31221
BIOTIN-BIOSYNTHESIS-PWY	2.72114	1.50191	3.96148	1.98786	3.03258	0.560698	0.287449	0.000142366	0.00666997	0.00127652	0.0740533
BRANCHED-CHAIN-AA-SYN-PWY	4.46583	4.31099	5.08226	0.239671	1.65511	0.136114	0.440972	0.221633	0.400154	0.33563	0.516017
CALVIN-PWY	4.51193	4.41184	5.10073	0.293671	1.64299	0.181598	0.424769	0.178947	0.38394	0.222366	0.45304
CATECHOL-ORTHO-CLEAVAGE-PWY	-9.26876	-9.26004	-9.27932	-0.17426	5.6137	-0.0296007	0.485252	0.568593	0.689749	0.547638	0.6726
CENTFERM-PWY	-2.8857	-2.7687	-3.30784	-0.717286	4.23774	-0.126398	0.422454	0.475681	0.62661	0.234856	0.454255
COA-PWY	4.31471	4.16944	4.85704	0.256836	1.68513	0.159654	0.424769	0.235237	0.410817	0.320313	0.506157
COBALSYN-PWY	3.52907	3.51303	3.57169	0.132545	1.90588	0.0674215	0.472527	0.675433	0.793139	0.680231	0.769776
CODH-PWY	-5.23364	-5.56685	-4.38713	0.772052	8.13307	0.0929447	0.450549	0.495611	0.640054	0.405829	0.571499
COLANSYN-PWY	2.51764	2.30308	3.10788	0.850286	1.64197	0.476602	0.326778	0.000789643	0.0226705	0.0050809	0.148334
COMPLETE-ARO-PWY	4.15508	4.0998	4.63693	0.221752	1.39939	0.155828	0.435185	0.20276	0.392139	0.302214	0.495586
DAPLYSINESYN-PWY	3.40207	3.41174	3.34555	0.125333	1.4421	0.0854071	0.462117	0.610182	0.7447	0.588568	0.706561
DENOVOPURINE2-PWY	4.06465	3.92932	4.56866	0.759855	2.03474	0.356421	0.34838	0.00275281	0.0366767	0.0175708	0.167481
DTDPRHAMSYN-PWY	4.73515	4.65208	5.29963	0.49436	1.87742	0.230845	0.40162	0.0631005	0.240569	0.152297	0.391494
ECASYN-PWY	-6.08764	-5.78027	-6.67209	-1.27216	4.71475	-0.218877	0.389821	0.110083	0.280696	0.10038	0.300721
ENTBACSYN-PWY	-5.1423	-4.73148	-5.72743	-1.3908	5.37186	-0.228099	0.392361	0.118862	0.296466	0.0827395	0.285611
FAO-PWY	-3.4398	-3.13477	-4.20481	-1.50275	4.47966	-0.28338	0.340659	0.0490317	0.198011	0.016426	0.170888
FASYN-ELONG-PWY	4.45917	4.38532	4.96444	0.685544	2.20852	0.285947	0.370735	0.00981958	0.0836639	0.0626298	0.262669
FASYN-INITIAL-PWY	3.03598	2.3376	3.79865	1.05682	3.22092	0.304589	0.369792	0.045843	0.209846	0.0466392	0.23761
FERMENTATION-PWY	2.93231	2.82365	3.00441	0.238168	1.77927	0.125238	0.444766	0.284878	0.459759	0.349244	0.527493
FOLSYN-PWY	4.01715	3.88644	4.54751	0.789354	1.99581	0.354686	0.349335	0.00234794	0.0336646	0.016193	0.166123
FUC-RHAMCAT-PWY	0.514105	0.436916	0.788852	0.389906	1.97593	0.139887	0.414112	0.0447598	0.205566	0.223219	0.450508
FUCCAT-PWY	0.0414295	0.0543666	-0.00306828	-0.0223225	2.04312	-0.0107473	0.496528	0.770101	0.854822	0.909708	0.936781
GALACT-GLUCUROCAT-PWY	2.50353	2.42346	3.28648	0.728988	2.0902	0.320904	0.375361	0.0864757	0.281508	0.0473169	0.238512
GALACTARDEG-PWY	-2.14433	-1.90495	-2.46082	-0.571732	4.09672	-0.114302	0.430556	0.349428	0.520948	0.281657	0.487932
GALACTUROCAT-PWY	3.77071	3.65579	4.15901	0.581505	2.01404	0.273291	0.382523	0.0579721	0.233044	0.0688924	0.270756
GLCMANNANAUT-PWY	2.87652	2.7695	2.95566	0.323534	2.22998	0.140667	0.435512	0.329007	0.500243	0.354359	0.529975
GLUCARDEG-PWY	-2.1156	-1.97046	-2.43872	-0.392656	4.11495	-0.0904301	0.448814	0.460788	0.612021	0.398636	0.569423
GLUCARGALACTSUPER-PWY	-2.12819	-1.90784	-2.48082	-0.649186	4.08177	-0.125351	0.428571	0.361098	0.530291	0.280314	0.488049
GLUCONEO-PWY	4.34974	4.25109	5.04052	0.521453	1.80051	0.266893	0.382302	0.0381248	0.190409	0.0682788	0.270193
GLUCOSE1PMETAB-PWY	-4.13473	-2.69831	-6.56747	-2.92726	5.72662	-0.456139	0.307692	0.0135556	0.0930273	0.00610853	0.130819
GLUCUROCAT-PWY	2.27348	2.15464	3.0901	0.628667	2.18473	0.271473	0.38635	0.144765	0.35729	0.0994426	0.315597
GLUTORN-PWY	3.97041	3.86814	4.68735	0.422357	1.7658	0.230779	0.401388	0.116264	0.326583	0.162902	0.402263
GLYCOCAT-PWY	4.51002	4.43804	5.07282	0.318116	1.71003	0.189721	0.422788	0.19418	0.388972	0.271428	0.479458
GLYCOGENSYNTH-PWY	3.88677	3.89126	3.87318	0.00749242	1.66687	0.00314135	0.498554	0.951006	0.97222	0.946135	0.961866
GLYCOL-GLYOXDEG-PWY	-5.73257	-5.49077	-6.2507	-1.15581	5.03074	-0.202827	0.39734	0.227406	0.407079	0.18631	0.397819
GLYCOLYSIS	4.34848	4.26922	5.01149	0.474937	1.7896	0.25284	0.393519	0.0662963	0.245854	0.129594	0.36509
GLYCOLYSIS-E-D	1.31046	1.24766	1.98935	0.632884	3.28024	0.136849	0.411458	0.819726	0.89084	0.211116	0.443916
GLYCOLYSIS-TCA-GLYOX-BYPASS	-4.71366	-4.38181	-5.36785	-1.35567	5.68072	-0.233644	0.395604	0.18595	0.373189	0.118171	0.334774
GLYOXYLATE-BYPASS	-5.57476	-5.23736	-6.25184	-1.22289	5.34582	-0.209454	0.392361	0.152364	0.336694	0.118587	0.327687
GOLPDLCAT-PWY	-3.13192	-3.03421	-3.43559	-0.69318	4.73213	-0.129914	0.427993	0.375264	0.542778	0.283466	0.488895
HCAMHPDEG-PWY	-7.19239	-6.90895	-7.78445	-1.16665	4.5199	-0.220587	0.383459	0.152321	0.310373	0.148664	0.332928
HEME-BIOSYNTHESIS-II	-2.96729	-2.89319	-3.68588	-0.530227	5.98221	-0.0830413	0.46443	0.530201	0.670647	0.510205	0.650246
HEMESYN2-PWY	-0.0128519	-0.145951	0.662592	0.553702	4.44635	0.105874	0.439815	0.851634	0.910512	0.420298	0.585095
HEXITOLDEGSUPER-PWY	-0.00265357	0.11323	-0.369935	-0.363256	2.8292	-0.108718	0.435185	0.863943	0.918167	0.328642	0.517899
HISDEG-PWY	3.29412	3.16073	3.86915	1.44877	3.14555	0.391667	0.321759	5.44856e-05	0.00471129	0.00647123	0.159341
HISTSYN-PWY	4.40405	4.23882	5.01685	0.319927	1.69564	0.184616	0.419896	0.10547	0.312349	0.181088	0.41876
HOMOSER-METSYN-PWY	2.17519	2.10898	2.48663	0.164009	1.76141	0.0758443	0.468171	0.656223	0.779273	0.522059	0.65883
HSERMETANA-PWY	2.31728	2.19793	2.63603	0.0822922	1.94136	0.0398445	0.483218	0.94502	0.969633	0.767468	0.833452
ILEUSYN-PWY	4.5214	4.37367	5.1759	0.30237	1.63533	0.188018	0.425347	0.207182	0.393301	0.321204	0.505361
KDO-NAGLIPASYN-PWY	-4.51918	-3.94259	-5.22822	-1.71836	5.8951	-0.284667	0.37247	0.114139	0.29334	0.0503831	0.23595
LACTOSECAT-PWY	-2.97413	-2.91637	-3.12441	-0.422172	3.1845	-0.104196	0.448236	0.695931	0.799994	0.446321	0.603173
LPSSYN-PWY	-5.70277	-5.24591	-6.36586	-1.50884	5.10787	-0.253718	0.381724	0.151901	0.329184	0.0901057	0.291323
MET-SAM-PWY	2.64021	2.59502	2.99592	0.197085	1.63998	0.0983973	0.449393	0.511292	0.667398	0.431049	0.592418
METH-ACETATE-PWY	0.00464594	-0.0748738	0.361593	0.159474	3.31012	0.0347858	0.473684	0.769278	0.854146	0.605342	0.718722
METHGLYUT-PWY	-6.74254	-6.48169	-7.37474	-1.20466	4.72164	-0.229671	0.388664	0.145495	0.307676	0.12964	0.324402
NAD-BIOSYNTHESIS-II	-4.87226	-4.97133	-4.7242	-0.00266649	6.1178	-0.000357086	0.499711	0.771188	0.854786	0.833742	0.882401
NAGLIPASYN-PWY	3.74974	3.55861	4.03492	0.821646	2.63827	0.280688	0.366686	0.00801088	0.0738284	0.0410005	0.227851
NONMEVIPP-PWY	4.36222	4.20846	4.95723	0.335173	1.6788	0.18103	0.422209	0.137296	0.350936	0.177827	0.416133
NONOXIPENT-PWY	4.8428	4.70563	5.41475	0.338762	1.53512	0.208496	0.417824	0.197937	0.390351	0.26152	0.47491
OANTIGEN-PWY	3.24308	3.24318	3.24298	0.0968954	1.44739	0.0609181	0.473684	0.528322	0.682016	0.64287	0.743577
ORNARGDEG-PWY	-6.35518	-6.02544	-7.00054	-1.21819	4.52885	-0.249449	0.380567	0.0849865	0.233065	0.0830248	0.267594
ORNDEG-PWY	-6.46766	-6.06092	-7.25066	-1.43619	4.5262	-0.282463	0.369792	0.0813271	0.228169	0.0716279	0.257746
P105-PWY	-4.06506	-3.74286	-4.70454	-1.39644	5.9565	-0.213889	0.395604	0.19931	0.388026	0.129324	0.345776
P108-PWY	3.99567	3.84632	4.35908	1.24453	2.66989	0.405126	0.324465	0.000247913	0.00871527	0.00978156	0.16447
P122-PWY	0.331621	0.50769	-0.0771984	-0.11617	2.9232	-0.027718	0.481481	0.541748	0.687342	0.714666	0.795542
P124-PWY	0.840365	0.959632	0.107423	-0.521294	3.0388	-0.122696	0.426505	0.317447	0.492118	0.298116	0.497203
P125-PWY	-4.84246	-4.85328	-4.8017	0.0202756	6.28936	0.00323489	0.498264	0.687619	0.788078	0.813336	0.867731
P161-PWY	2.84069	2.96356	2.40159	-0.496882	1.88005	-0.244833	0.388664	0.12591	0.334459	0.107934	0.328295
P162-PWY	-4.77968	-4.58763	-5.90737	-0.42281	6.52939	-0.0632767	0.467322	0.631244	0.747516	0.640143	0.742164
P163-PWY	-0.482848	-0.253734	-0.80632	-0.748313	5.12103	-0.120872	0.420718	0.176636	0.375761	0.260484	0.475247
P164-PWY	1.11328	1.04333	1.40777	0.282842	1.86506	0.145007	0.43956	0.412136	0.577265	0.341244	0.521894
P221-PWY	-4.21682	-4.23268	-3.92298	0.28927	7.77587	0.0327301	0.484375	0.70187	0.803147	0.770119	0.836261
P23-PWY	-1.45352	-1.11771	-2.01412	-0.851103	5.02394	-0.141653	0.418161	0.327093	0.502528	0.184453	0.419664
P281-PWY	-6.52226	-6.19052	-7.23324	-1.24671	4.59279	-0.233371	0.384838	0.13653	0.306037	0.108907	0.30623
P4-PWY	2.44781	2.3951	2.60395	0.18307	1.50462	0.109722	0.445923	0.511644	0.668496	0.496317	0.641256
P42-PWY	4.60187	4.49292	5.00197	0.858293	2.28011	0.337336	0.349537	0.00215424	0.0327255	0.0232212	0.181027
P441-PWY	1.79852	1.76326	2.21267	0.257346	2.49778	0.0598363	0.457176	0.678042	0.789504	0.605723	0.71891
P461-PWY	-0.528003	-0.404854	-1.03008	-0.266711	3.59872	-0.063359	0.467322	0.806604	0.881341	0.641114	0.743301
P562-PWY	-2.79996	-2.85086	-2.55765	0.461414	5.60334	0.0768618	0.449074	0.599713	0.72314	0.47444	0.62335
PANTO-PWY	3.9943	3.90448	4.68341	0.587468	1.95351	0.287054	0.388889	0.0529696	0.225843	0.103319	0.32339
PANTOSYN-PWY	4.05844	3.98253	4.76024	0.500943	1.84898	0.253549	0.395026	0.0779474	0.266102	0.1432	0.381787
PENTOSE-P-PWY	3.72333	3.2423	4.25698	1.25436	2.32711	0.482182	0.300752	0.000163569	0.00693048	0.00296839	0.11825
PEPTIDOGLYCANSYN-PWY	4.36314	4.21352	4.91984	0.279076	1.66887	0.16833	0.421296	0.211346	0.394806	0.271018	0.478592
PHOSLIPSYN-PWY	4.2052	4.15444	4.71246	0.16155	1.62878	0.0958751	0.45749	0.305294	0.479624	0.50106	0.643949
POLYAMINSYN3-PWY	-0.959473	-0.907303	-1.26954	-0.247533	3.41491	-0.0532583	0.462117	0.793879	0.871141	0.642885	0.746119
POLYAMSYN-PWY	-0.335069	-0.376352	-0.13464	-0.0675641	3.66769	-0.0167585	0.491614	0.83153	0.896212	0.907106	0.935313
POLYISOPRENSYN-PWY	3.97499	3.86991	4.37946	0.586265	2.05334	0.264348	0.388664	0.0254094	0.149974	0.0874051	0.296903
PPGPPMET-PWY	-5.79607	-5.30491	-6.57646	-1.86799	4.90141	-0.333454	0.352805	0.0494657	0.17864	0.0416623	0.215308
PROTOCATECHUATE-ORTHO-CLEAVAGE-PWY	-9.32369	-9.29314	-9.41122	-0.239107	5.71049	-0.0409357	0.478009	0.558536	0.685842	0.553207	0.676082
PRPP-PWY	1.10161	1.07519	1.76088	0.499592	4.13236	0.106794	0.449074	0.451851	0.610107	0.49333	0.63927
PWY-1269	3.68938	3.51682	4.00776	0.680454	2.48941	0.24328	0.376736	0.0143957	0.107691	0.0494421	0.242614
PWY-1861	0.595271	0.486039	0.913835	0.502597	2.81345	0.129782	0.430885	0.440365	0.597328	0.246386	0.466163
PWY-2941	1.04873	1.12353	0.879153	-0.0872208	2.93674	-0.028192	0.484375	0.740103	0.839513	0.879141	0.91647
PWY-2942	4.54624	4.41471	5.09585	0.228049	1.63549	0.150659	0.4375	0.175569	0.381469	0.227764	0.457203
PWY-3001	4.45642	4.34799	5.10229	0.381048	1.68261	0.212726	0.40775	0.152139	0.363848	0.220804	0.452208
PWY-4984	0.979462	0.426839	1.86241	1.18108	3.02457	0.338019	0.331984	0.121052	0.328743	0.0158364	0.165503
PWY-5005	-3.26782	-3.35504	-3.04215	0.368915	5.65772	0.0673744	0.466435	0.58887	0.717265	0.655217	0.753178
PWY-5022	-1.91561	-1.61373	-2.4077	-0.928395	2.85659	-0.246783	0.355324	0.0765684	0.25438	0.022626	0.181671
PWY-5028	-2.14756	-2.33157	-1.73033	0.924295	4.42109	0.167094	0.38831	0.220643	0.405091	0.140835	0.372512
PWY-5097	4.4283	4.29804	5.08444	0.405466	1.63863	0.229711	0.39734	0.111612	0.320223	0.146824	0.385498
PWY-5100	4.44765	4.29051	5.01792	0.241889	1.7259	0.148959	0.441874	0.256561	0.43203	0.369555	0.54053
PWY-5101	4.6388	4.4931	5.21934	0.253304	1.61538	0.161098	0.437247	0.181212	0.384309	0.311647	0.50008
PWY-5103	4.46277	4.31295	5.06945	0.274039	1.66264	0.169328	0.436921	0.235186	0.410473	0.359018	0.531372
PWY-5104	4.53843	4.38374	5.1075	0.325956	1.61035	0.190009	0.423366	0.231473	0.406976	0.343225	0.520805
PWY-5121	4.31806	4.17118	4.9063	0.271401	1.66554	0.168714	0.427993	0.157296	0.367496	0.24395	0.467206
PWY-5154	3.16863	3.03394	3.32323	0.571636	1.87153	0.268017	0.377675	0.024408	0.147219	0.0652584	0.266782
PWY-5177	-3.94587	-3.7874	-4.58052	-0.912416	4.27099	-0.175474	0.406829	0.344213	0.513345	0.165869	0.389048
PWY-5180	-7.29342	-6.38034	-8.59294	-1.6208	6.16467	-0.243565	0.395604	0.19266	0.359585	0.125584	0.323596
PWY-5181	-9.26925	-9.2665	-9.27209	-0.140517	5.51824	-0.0233771	0.492192	0.584963	0.706016	0.584551	0.699903
PWY-5182	-7.29879	-6.44365	-8.5508	-1.69861	6.05171	-0.255809	0.390625	0.163333	0.337396	0.114544	0.315698
PWY-5188	2.04013	1.93851	2.22023	0.31375	1.57125	0.180912	0.418403	0.257474	0.432789	0.215118	0.444548
PWY-5189	1.9036	1.81639	2.13708	0.293951	1.51946	0.174544	0.421296	0.25949	0.435233	0.245345	0.465356
PWY-5265	-7.21807	-6.18722	-8.52927	-1.85221	7.3224	-0.243616	0.397918	0.111913	0.283504	0.109835	0.309972
PWY-5304	1.8308	1.43141	2.09381	0.872844	3.39898	0.254805	0.385194	0.0579074	0.233185	0.127041	0.360006
PWY-5345	-1.73253	-1.11222	-2.22572	-0.594755	4.51435	-0.112869	0.441551	0.71604	0.815968	0.466747	0.619712
PWY-5347	3.03186	2.99438	3.28904	0.227807	1.50853	0.136336	0.428241	0.356255	0.524705	0.283269	0.486361
PWY-5384	1.49921	1.59834	1.27939	-0.37972	2.96547	-0.0947746	0.438079	0.482526	0.639647	0.398924	0.570205
PWY-5415	-7.62305	-7.21572	-8.689	-1.17179	4.71171	-0.235051	0.391782	0.228677	0.378665	0.137627	0.31916
PWY-5417	-9.25343	-9.23637	-9.28444	-0.152792	5.64769	-0.0249652	0.484375	0.53785	0.666172	0.547213	0.66926
PWY-5431	-9.24236	-9.22833	-9.26946	-0.194172	5.53329	-0.0299881	0.483796	0.531445	0.663196	0.541971	0.667361
PWY-5484	4.28196	4.16026	4.80126	0.544242	1.89822	0.263441	0.395026	0.0414534	0.199269	0.0922908	0.304949
PWY-5505	3.61868	3.59588	3.68357	0.162208	1.42051	0.0999418	0.45081	0.281526	0.456706	0.528465	0.663996
PWY-5509	3.4866	3.47652	3.51185	0.130763	1.92472	0.0625976	0.469057	0.597277	0.73608	0.65342	0.751989
PWY-5532	-8.61372	-8.63548	-8.56641	0.0399173	5.23125	0.00784599	0.496528	0.573783	0.697224	0.59758	0.710368
PWY-5659	4.11962	4.03381	4.51611	0.621666	1.99174	0.295661	0.362269	0.0328086	0.1751	0.0741826	0.277382
PWY-5667	4.44802	4.35062	4.94527	0.203265	1.68787	0.123107	0.455755	0.366109	0.532889	0.453317	0.610248
PWY-5676	1.62907	1.76042	1.1271	-0.298129	2.51801	-0.0721199	0.449971	0.479591	0.636179	0.414711	0.581903
PWY-5677	-0.347824	-0.13012	-0.923592	-0.665079	3.79055	-0.138578	0.419318	0.161851	0.364447	0.243805	0.465355
PWY-5686	4.52623	4.37772	5.01803	0.2573	1.64569	0.15772	0.433777	0.189866	0.38831	0.250402	0.470155
PWY-5695	4.30453	4.24363	4.62221	0.392089	1.98782	0.188317	0.425101	0.170176	0.378262	0.214504	0.447214
PWY-5705	-2.67064	-3.16099	-2.04761	0.732555	3.78516	0.164849	0.396412	0.317972	0.488877	0.13589	0.36257
PWY-5747	-7.1463	-6.93705	-7.65336	-1.04699	4.76637	-0.192319	0.401388	0.210736	0.385569	0.198236	0.399138
PWY-5837	-2.0578	-1.93044	-3.38482	-1.00952	5.61471	-0.145937	0.429977	0.331651	0.505669	0.311392	0.506416
PWY-5838	-0.536775	-0.428516	-1.65525	-0.630667	5.86705	-0.0837198	0.461806	0.453765	0.61065	0.556217	0.684283
PWY-5840	-0.542817	-0.426499	-1.67223	-0.534939	6.01455	-0.0820505	0.456912	0.425406	0.586893	0.534559	0.66762
PWY-5845	-3.5765	-3.08439	-4.91932	-1.95351	5.44432	-0.324379	0.33912	0.0610509	0.209343	0.0180003	0.173287
PWY-5850	-3.53896	-3.05989	-4.90991	-1.69769	5.45454	-0.282344	0.345865	0.0605552	0.209438	0.0181672	0.174296
PWY-5855	-3.44119	-3.36207	-3.57235	0.0729501	4.73111	0.0135559	0.492477	0.678733	0.782459	0.750322	0.821801
PWY-5856	-3.43693	-3.36077	-3.56654	0.19016	4.6767	0.0357524	0.483516	0.693842	0.795725	0.78318	0.844277
PWY-5857	-3.41823	-3.33369	-3.55473	0.251188	4.73968	0.0459447	0.475694	0.669956	0.778051	0.772382	0.837421
PWY-5860	-4.09905	-3.6239	-5.5883	-1.78919	5.22241	-0.315458	0.344907	0.0461034	0.185127	0.0158365	0.169009
PWY-5861	-0.981537	-0.897707	-2.24333	-0.672332	5.77926	-0.105367	0.453704	0.390609	0.555711	0.453748	0.608486
PWY-5862	-4.09321	-3.5902	-5.55105	-1.87596	4.97772	-0.337078	0.330249	0.0557909	0.197299	0.0171573	0.170657
PWY-5863	-1.84755	-1.73002	-3.2184	-0.890322	5.82541	-0.134551	0.431463	0.342377	0.516048	0.318435	0.51323
PWY-5896	-3.56388	-3.07404	-4.8849	-1.86067	5.4264	-0.308171	0.338346	0.0614516	0.213766	0.0172425	0.172807
PWY-5897	-0.718323	-0.577827	-1.86329	-0.569894	5.99571	-0.0936533	0.460069	0.45188	0.606162	0.523397	0.659757
PWY-5898	-0.706895	-0.569901	-1.86107	-0.571634	6.06042	-0.0826632	0.458333	0.431906	0.59078	0.510768	0.650627
PWY-5899	-0.727175	-0.576582	-1.83294	-0.432016	5.97724	-0.068339	0.460648	0.442765	0.600486	0.514996	0.653296
PWY-5910	-5.48358	-4.89962	-7.81456	-2.22779	5.63895	-0.361579	0.343551	0.0375263	0.157576	0.024712	0.183361
PWY-5913	3.04592	2.5445	4.03313	1.13215	3.27094	0.337584	0.346065	0.0116365	0.0932879	0.0270405	0.192245
PWY-5918	-1.74261	-1.68793	-2.41397	-0.469561	5.83223	-0.0701037	0.46443	0.556692	0.691784	0.580287	0.701189
PWY-5920	-6.70478	-6.43157	-7.28269	-0.639857	5.43555	-0.10405	0.451968	0.555425	0.684691	0.492376	0.632591
PWY-5971	0.190355	0.338753	-5.59947	-1.2354	10.3127	-0.138019	0.42568	0.147333	0.342459	0.295785	0.497012
PWY-5973	4.77176	4.64558	5.20004	0.350869	1.64539	0.209834	0.403702	0.133789	0.346858	0.181095	0.418814
PWY-5989	3.30315	2.53907	4.08567	1.03711	3.3584	0.269203	0.384838	0.0662929	0.246035	0.0838587	0.292244
PWY-6071	-6.60658	-6.33066	-7.22683	-1.26389	4.6388	-0.246531	0.372685	0.085222	0.233771	0.091672	0.282571
PWY-6121	4.56744	4.43071	5.11388	0.334094	1.67065	0.192139	0.432042	0.156886	0.367551	0.228327	0.457363
PWY-6122	4.48737	4.3497	5.03174	0.268243	1.62558	0.157976	0.430885	0.196584	0.389926	0.271467	0.479937
PWY-6123	4.43714	4.32212	5.05373	0.320358	1.71118	0.176741	0.418739	0.136445	0.349628	0.199566	0.434659
PWY-6125	3.92895	3.6778	4.34403	1.04726	2.17426	0.42849	0.328704	0.0010761	0.0257501	0.0106556	0.164579
PWY-6126	4.4493	4.33625	5.10154	0.321489	1.62265	0.193539	0.40775	0.156344	0.36682	0.179585	0.417507
PWY-6147	3.98345	3.88755	4.25276	0.608338	2.01552	0.273412	0.379051	0.0212269	0.138009	0.0617604	0.261104
PWY-6151	3.62974	3.62456	3.63431	0.202107	1.89567	0.0976792	0.46096	0.515854	0.672691	0.546954	0.676989
PWY-6163	4.38132	4.22316	4.95802	0.24221	1.63261	0.149309	0.434355	0.179861	0.384127	0.271614	0.480044
PWY-6182	-9.26456	-9.27561	-9.25192	-0.125877	5.61339	-0.0235666	0.488426	0.561412	0.688707	0.586205	0.700871
PWY-6185	-9.31182	-9.2856	-9.3836	-0.278082	5.59879	-0.0496273	0.474841	0.586162	0.707752	0.569667	0.687789
PWY-621	4.11742	4.08973	4.66031	0.474707	1.97995	0.227978	0.400231	0.190393	0.387949	0.148403	0.387309
PWY-6263	-5.10863	-5.30191	-4.36972	0.508019	6.99668	0.0703151	0.466744	0.663155	0.775627	0.599228	0.713629
PWY-6269	3.49372	3.48115	3.51043	0.162289	1.94326	0.0749489	0.463852	0.606455	0.743717	0.660903	0.756952
PWY-6277	4.48193	4.34756	5.02955	0.290147	1.63614	0.162029	0.425347	0.196894	0.389969	0.271469	0.479212
PWY-6282	3.26208	2.56049	4.0464	1.03015	3.18179	0.278404	0.381366	0.0692291	0.250396	0.0878058	0.297649
PWY-6317	3.46569	3.42491	3.52121	0.128571	1.79838	0.0723453	0.468171	0.708828	0.815696	0.660544	0.756902
PWY-6353	1.94372	1.88997	2.14848	0.170565	1.65735	0.0994639	0.455755	0.32646	0.498199	0.410626	0.575077
PWY-6385	4.3671	4.21359	4.91171	0.269652	1.6615	0.157164	0.423032	0.208109	0.393832	0.267	0.478306
PWY-6386	4.37858	4.2297	4.89914	0.278182	1.61967	0.160424	0.425347	0.216504	0.397237	0.277381	0.482235
PWY-6387	4.38579	4.23254	4.92185	0.309381	1.66272	0.174489	0.42419	0.217742	0.397967	0.274674	0.480998
PWY-6396	-7.97682	-7.9591	-8.03425	-0.265006	6.15277	-0.0421714	0.488143	0.623281	0.738002	0.650994	0.752124
PWY-6467	3.6198	3.43203	3.92178	0.750814	2.69769	0.274774	0.376157	0.00922371	0.0805266	0.0463203	0.236935
PWY-6470	-3.09944	-2.63096	-6.92498	-2.10106	7.02133	-0.304653	0.35801	0.050502	0.195125	0.033074	0.203909
PWY-6471	2.17777	2.25243	1.49961	-0.356224	2.20085	-0.149939	0.420139	0.226036	0.413639	0.211755	0.443302
PWY-6478	-1.02808	-1.04386	-0.966372	-0.146318	3.52611	-0.0305572	0.471644	0.576134	0.711854	0.667571	0.761802
PWY-6507	3.7821	3.56055	4.33339	0.96915	2.40668	0.364856	0.340081	0.00211004	0.0325577	0.0122286	0.164674
PWY-6519	2.54137	1.51738	4.026	1.99024	3.34931	0.534441	0.292655	0.000177981	0.00720627	0.00127172	0.073845
PWY-6545	1.34836	1.59462	1.13437	-0.333768	2.62324	-0.130452	0.439236	0.386419	0.555742	0.435698	0.597596
PWY-6562	-9.34446	-9.28523	-9.50812	-0.350586	5.33353	-0.0580525	0.472527	0.463155	0.608144	0.542195	0.667039
PWY-6572	1.49821	0.487586	2.54757	2.17704	3.87717	0.52213	0.295139	8.89841e-05	0.00556863	0.00123717	0.0737888
PWY-6588	1.14173	1.23962	0.885232	-0.276687	2.38884	-0.100928	0.449393	0.37662	0.546333	0.449506	0.607338
PWY-6590	-2.53869	-2.434	-2.97167	-0.652448	4.35885	-0.108232	0.430307	0.527891	0.667887	0.249369	0.465876
PWY-6608	1.98833	1.95929	2.07603	0.0823897	1.75868	0.0436585	0.481781	0.787593	0.868288	0.756254	0.82501
PWY-6609	4.12178	4.04697	4.75065	0.367129	1.85926	0.19723	0.418981	0.168652	0.377103	0.236727	0.462536
PWY-6612	3.88374	3.76004	4.30957	0.926503	2.08096	0.397045	0.338346	0.00156267	0.028406	0.0157799	0.166021
PWY-6628	2.08482	1.98796	2.49607	0.048197	2.81477	0.0155725	0.4893	0.927675	0.958362	0.848602	0.892291
PWY-6629	-2.18789	-1.63914	-2.44743	-0.655151	7.06847	-0.0756028	0.462963	0.728902	0.823607	0.737764	0.812859
PWY-6630	2.05893	1.98322	2.50213	0.069744	2.87311	0.0192785	0.492477	0.9107	0.94796	0.844015	0.889571
PWY-6690	-7.18391	-6.93518	-7.6595	-1.05704	4.45764	-0.2069	0.40428	0.163419	0.330229	0.168874	0.365103
PWY-6700	3.99607	3.86232	4.253	0.610691	1.98895	0.300118	0.380567	0.0209756	0.137802	0.059774	0.25925
PWY-6703	3.75358	3.67053	3.97149	0.652142	2.01157	0.303441	0.377675	0.0228412	0.1429	0.068702	0.270454
PWY-6708	-3.4295	-3.34205	-3.57227	0.191283	4.92232	0.0343657	0.484095	0.684605	0.788701	0.770268	0.836723
PWY-6737	4.78916	4.72206	5.3253	0.393237	1.81564	0.204965	0.407986	0.124342	0.337734	0.149479	0.38895
PWY-6749	0.970446	0.633859	1.56629	1.15319	3.35968	0.327485	0.350116	0.00441712	0.0501678	0.0297355	0.2
PWY-6876	-7.56248	-7.11834	-8.54078	-0.650283	6.69966	-0.0981193	0.455755	0.593955	0.71657	0.478536	0.626446
PWY-6891	0.305674	0.569192	-0.200821	-0.636204	3.08027	-0.180661	0.403123	0.282697	0.461518	0.131486	0.362175
PWY-6892	3.91525	3.82195	4.74396	0.819325	2.03424	0.360149	0.356275	0.00335604	0.0417415	0.0283285	0.196275
PWY-6895	1.6098	1.42285	1.95408	0.171808	2.84187	0.047299	0.475419	0.645997	0.770625	0.670637	0.763823
PWY-6897	4.14878	4.03475	4.81102	0.468619	1.88457	0.240162	0.394676	0.104945	0.311283	0.119683	0.350125
PWY-6901	3.42565	3.06529	4.14696	1.00235	1.85924	0.476591	0.282244	9.83124e-05	0.00552513	0.00069349	0.0737159
PWY-6906	-9.28022	-9.41983	-8.90166	0.492865	5.27138	0.0796843	0.457755	0.547698	0.669478	0.526368	0.651048
PWY-6969	4.1369	3.929	4.49049	0.984885	2.39135	0.383003	0.338542	0.0013666	0.0272984	0.0115873	0.164605
PWY-7003	-0.997426	-0.806203	-1.42588	-0.732519	5.40374	-0.128516	0.418739	0.158478	0.357032	0.196291	0.429881
PWY-7013	0.783641	0.949665	0.218582	-0.417965	3.9912	-0.08037	0.450549	0.56718	0.707041	0.514991	0.654943
PWY-7090	-8.59116	-8.72007	-8.3041	0.395332	5.71909	0.0652742	0.469329	0.514706	0.648583	0.557613	0.683162
PWY-7111	4.5685	4.45659	5.18606	0.209829	1.58554	0.124704	0.459225	0.344933	0.513923	0.472554	0.624296
PWY-7184	2.62976	2.33021	2.98653	0.605328	1.62314	0.337422	0.358589	0.00762458	0.0713176	0.0513696	0.246024
PWY-7187	2.84373	2.67054	3.15172	0.471625	1.51274	0.285406	0.383102	0.0331762	0.174973	0.0672503	0.269414
PWY-7196	3.97396	3.66662	4.30355	0.991254	2.2282	0.394391	0.345486	0.00162773	0.0288028	0.0184106	0.168846
PWY-7197	3.44725	3.23992	3.86088	0.999768	2.38716	0.399769	0.340856	0.00134006	0.0268596	0.0153159	0.165608
PWY-7198	-0.653829	-0.759057	-0.191022	0.487038	2.8105	0.114269	0.42419	0.644129	0.763776	0.341877	0.523583
PWY-7199	4.04687	3.91457	4.6185	0.45685	1.85509	0.239224	0.407407	0.107502	0.314795	0.153985	0.393582
PWY-7200	2.86646	2.66974	3.204	0.536236	1.59218	0.322921	0.370156	0.00570745	0.0596183	0.0380007	0.22032
PWY-7208	4.56058	4.41292	5.10623	0.267696	1.64483	0.160484	0.430307	0.221604	0.399963	0.294175	0.490094
PWY-7210	-0.265488	-0.37067	0.180045	0.423449	2.83803	0.0995911	0.423366	0.682117	0.79083	0.318722	0.508176
PWY-7211	1.61571	1.20673	2.30292	0.816302	2.16665	0.314323	0.352805	0.0488789	0.215027	0.0264139	0.189493
PWY-7219	4.56146	4.41725	5.12039	0.300772	1.65576	0.17396	0.428819	0.192255	0.388901	0.279805	0.482773
PWY-7220	4.71967	4.3822	5.13463	0.475287	1.5754	0.280613	0.388664	0.0915292	0.290683	0.0776029	0.282418
PWY-7221	4.43249	4.32268	4.98712	0.330647	1.70668	0.179673	0.423611	0.147921	0.360323	0.228736	0.45787
PWY-7222	4.71662	4.38187	5.13378	0.495316	1.56061	0.288862	0.377675	0.0925386	0.292449	0.0781176	0.282641
PWY-7228	3.85654	3.56464	4.23004	1.00367	2.1861	0.429454	0.332562	0.00105502	0.0257728	0.0108967	0.164476
PWY-7229	4.51523	4.4033	5.14897	0.30876	1.61389	0.195032	0.406015	0.151858	0.363433	0.158784	0.398005
PWY-7234	0.141708	0.0831747	0.765535	-0.103582	3.8589	-0.0242844	0.4893	0.823723	0.895046	0.944003	0.960123
PWY-7237	0.0939097	-0.146575	1.25741	1.07084	3.54624	0.269095	0.378253	0.0763924	0.263418	0.0606018	0.259305
PWY-7242	3.99361	3.8809	4.41578	0.571078	1.92726	0.292994	0.380208	0.0733157	0.257949	0.073594	0.276944
PWY-7254	1.21006	1.17959	1.27024	0.0859907	2.71795	0.0264201	0.484095	0.798922	0.876399	0.775757	0.839837
PWY-7315	-0.570566	-0.556422	-0.622246	-0.355224	2.93714	-0.0831217	0.447338	0.284333	0.464704	0.419077	0.585235
PWY-7323	3.87124	3.66512	4.24951	1.13287	2.59524	0.40359	0.338542	0.00115864	0.0259751	0.0126233	0.164794
PWY-7328	0.228813	-0.0352851	1.22677	0.65962	3.6275	0.172146	0.417824	0.324731	0.496446	0.176411	0.415107
PWY-7332	-3.52847	-3.66739	-2.89708	1.10868	9.0027	0.111084	0.447338	0.591846	0.718671	0.4645	0.617099
PWY-7371	-6.39295	-6.6081	-5.80184	0.48134	6.78885	0.0655747	0.463274	0.679008	0.783796	0.607748	0.718561
PWY-7374	-9.41263	-9.52949	-9.13168	0.178907	6.07443	0.0229403	0.485252	0.60416	0.722501	0.549795	0.676074
PWY-7377	-1.55294	-1.60839	-0.73061	0.409658	5.63954	0.0613038	0.463542	0.670111	0.78084	0.599512	0.7138
PWY-7392	-1.27522	-1.00352	-2.08929	-1.21506	4.02496	-0.251556	0.364372	0.119475	0.316315	0.055306	0.250728
PWY-7400	3.53112	3.49564	3.66766	0.218494	1.38604	0.147614	0.432292	0.265263	0.439816	0.340234	0.520721
PWY-7431	-7.85393	-7.52239	-8.6312	-0.779186	6.2873	-0.115638	0.445023	0.56419	0.691799	0.501586	0.640312
PWY-7446	-7.22023	-6.93581	-7.72979	-1.097	4.6227	-0.21545	0.396761	0.174316	0.337826	0.163209	0.356203
PWY-7456	3.34057	2.83089	3.62604	1.09531	3.14123	0.301042	0.356275	0.00144846	0.0275588	0.0215687	0.176112
PWY-7539	4.07072	3.93376	4.4104	0.657171	2.02382	0.290986	0.368634	0.0166701	0.118993	0.0457653	0.236048
PWY-7560	4.36055	4.21112	4.96795	0.354124	1.64865	0.213301	0.408565	0.137944	0.350961	0.176643	0.414402
PWY-7663	4.8176	4.7172	5.3545	0.389393	1.67161	0.235994	0.401966	0.128294	0.341341	0.153888	0.392968
PWY-7664	3.39194	2.75119	4.11985	0.93387	3.16109	0.272165	0.397918	0.0622782	0.239936	0.0901284	0.301211
PWY-841	4.03904	3.88157	4.54133	0.893687	2.04566	0.399749	0.336227	0.00238512	0.0339455	0.0168759	0.166217
PWY-922	-5.91856	-5.40908	-7.7462	-1.81797	5.16041	-0.319295	0.359375	0.0606113	0.209742	0.0366723	0.206167
PWY0-1061	1.11128	1.14112	0.920605	0.10632	2.4503	0.0430885	0.484375	0.764899	0.852666	0.863982	0.902991
PWY0-1241	-1.21028	-1.23982	-1.12601	0.276058	4.81643	0.0486732	0.471371	0.755955	0.842999	0.537576	0.670737
PWY0-1261	1.90509	1.82597	2.6954	1.01991	3.22112	0.218023	0.360532	0.19368	0.387468	0.0517121	0.246127
PWY0-1277	-6.50475	-6.27084	-6.98961	-1.10442	4.72918	-0.205241	0.397569	0.220331	0.386524	0.193975	0.388385
PWY0-1296	2.72192	2.74835	2.69516	-0.0144947	1.67606	-0.00826851	0.494505	0.939899	0.966432	0.87973	0.917149
PWY0-1297	2.61955	2.68381	2.51808	-0.139297	1.67632	-0.0787833	0.463542	0.827638	0.898824	0.683562	0.773982
PWY0-1298	2.75637	2.87998	2.50027	-0.308378	1.60029	-0.175323	0.417824	0.460006	0.621416	0.25785	0.472008
PWY0-1319	4.44445	4.35151	4.94587	0.167569	1.66637	0.0974006	0.46096	0.361284	0.528537	0.448305	0.606712
PWY0-1338	-6.81667	-6.49323	-7.52252	-1.42838	4.5167	-0.279008	0.365162	0.0827111	0.224268	0.0811577	0.266594
PWY0-1415	-3.81465	-3.57782	-4.23576	-0.371936	5.60099	-0.0602339	0.466435	0.723014	0.819443	0.623045	0.732179
PWY0-1479	-1.24546	-0.9846	-2.48334	-0.342888	6.1857	-0.0503815	0.477154	0.608113	0.735137	0.658805	0.755916
PWY0-1533	-6.43128	-6.09799	-7.11555	-1.21641	5.09005	-0.215956	0.392134	0.142174	0.317726	0.12679	0.326067
PWY0-1586	3.87302	3.85691	3.93024	0.444014	2.00741	0.202559	0.422788	0.219854	0.399908	0.295195	0.492558
PWY0-162	4.05084	3.96709	4.49056	0.694512	2.04776	0.317981	0.361481	0.00460604	0.0517836	0.0313842	0.204536
PWY0-166	2.81411	2.65614	3.16319	0.451354	1.48162	0.281914	0.383459	0.025735	0.151098	0.0639752	0.264682
PWY0-321	-6.46907	-6.16372	-7.14409	-1.15643	4.82457	-0.213244	0.392134	0.131097	0.300103	0.123445	0.323243
PWY0-41	-6.32674	-6.0949	-6.85161	-1.07069	4.96648	-0.205795	0.403123	0.221398	0.399764	0.17917	0.382207
PWY0-42	-7.14866	-6.94363	-7.6241	-0.850006	4.85392	-0.153598	0.423611	0.289093	0.453915	0.257584	0.445909
PWY0-781	1.82383	1.83105	1.80819	0.0562009	1.57678	0.0330629	0.482639	0.744385	0.840524	0.76474	0.831693
PWY0-845	3.31566	2.2797	3.94691	1.63446	3.3459	0.450307	0.280509	2.65901e-05	0.00400873	0.00100297	0.0737159
PWY0-862	3.39452	2.7045	4.01245	1.1275	2.7904	0.351998	0.36169	0.0124777	0.0978594	0.0394098	0.224464
PWY490-3	0.163083	0.225179	0.0320744	-0.193876	2.86207	-0.0602625	0.471371	0.807317	0.884137	0.576024	0.697772
PWY4FS-7	4.01241	3.94759	4.59408	0.205992	1.73038	0.122225	0.456019	0.318914	0.491684	0.485341	0.633714
PWY4FS-8	4.01655	3.94807	4.59748	0.224305	1.76979	0.124758	0.45544	0.318379	0.490701	0.480844	0.631323
PWYG-321	3.24759	2.59391	4.14374	1.34926	2.98444	0.407595	0.336227	0.0262873	0.153281	0.0161716	0.166193
PYRIDNUCSAL-PWY	4.09315	3.99218	4.84271	0.324407	1.76292	0.180941	0.421296	0.095414	0.297377	0.183814	0.421827
PYRIDNUCSYN-PWY	4.16593	4.08663	4.60047	0.381486	1.77102	0.218457	0.414931	0.193628	0.389056	0.277873	0.482591
PYRIDOXSYN-PWY	3.16354	2.06618	3.87169	1.93996	3.65791	0.490306	0.283565	2.89424e-05	0.00402509	0.00137066	0.0741459
REDCITCYC	0.914026	1.09525	0.280195	-0.903258	4.06154	-0.168346	0.399075	0.0573903	0.232066	0.14225	0.377694
RHAMCAT-PWY	3.67221	3.4981	4.20701	0.931255	2.47907	0.343148	0.358796	0.00613784	0.0629439	0.0332552	0.209236
RIBOSYN2-PWY	4.0507	3.99123	4.78327	0.381216	1.80608	0.203947	0.409144	0.0756049	0.261649	0.127771	0.361251
RUMP-PWY	-0.0961672	-0.257819	0.476527	0.853532	2.55158	0.248798	0.37247	0.192365	0.383088	0.0460949	0.235314
SALVADEHYPOX-PWY	1.85628	1.81139	1.92872	0.207819	1.80619	0.105861	0.450231	0.532601	0.68447	0.515555	0.654815
SER-GLYSYN-PWY	4.24309	4.15593	4.88238	0.245666	1.68795	0.143397	0.430307	0.19681	0.390243	0.324926	0.508959
SO4ASSIM-PWY	-0.134203	-0.240722	0.256057	0.484549	3.40445	0.126697	0.42568	0.267979	0.447714	0.322574	0.510163
SULFATE-CYS-PWY	0.929986	0.866928	1.3803	0.52866	3.24403	0.141978	0.419318	0.168381	0.371097	0.23151	0.458528
TCA	3.74483	3.14116	4.20083	1.09471	2.71182	0.370559	0.331405	0.00367413	0.0443032	0.0146487	0.165282
TCA-GLYOX-BYPASS	-5.57723	-5.23239	-6.28298	-1.31698	5.29205	-0.228505	0.394676	0.163203	0.343099	0.122625	0.331812
TEICHOICACID-PWY	0.450726	0.376225	0.672942	0.122656	1.92182	0.050833	0.469907	0.60542	0.737836	0.598823	0.71369
THISYN-PWY	3.9652	3.83923	4.37799	0.94396	2.17586	0.395584	0.33912	0.00704241	0.0682808	0.0181908	0.168314
THREOCAT-PWY	-6.3201	-6.18114	-6.60271	-0.643972	4.948	-0.112353	0.447338	0.492625	0.632635	0.448767	0.600152
THRESYN-PWY	4.52535	4.37772	5.12192	0.357445	1.68968	0.204991	0.415269	0.123066	0.335774	0.174362	0.413286
TRNA-CHARGING-PWY	4.36723	4.21463	4.91579	0.310083	1.69378	0.175788	0.429977	0.207536	0.393403	0.277386	0.483175
TRPSYN-PWY	4.13938	4.04899	4.78495	0.474834	1.75967	0.250725	0.400231	0.0569134	0.23127	0.110802	0.334838
UBISYN-PWY	-3.65347	-3.60887	-3.72187	0.247968	4.85202	0.0487435	0.476852	0.660825	0.774379	0.788363	0.849041
UDPNAGSYN-PWY	2.91263	2.9452	2.79236	-0.0337887	1.60879	-0.014771	0.493634	0.924839	0.956949	0.91399	0.940484
VALSYN-PWY	4.52815	4.37143	5.17396	0.281813	1.59172	0.164873	0.434933	0.208021	0.393116	0.324512	0.508405

## Sheet: Supplementary Table 7 Raw ANCOM
Supplementary Table 7. Delivery mode cohort - Taxa. ANCOM2 raw output
taxa_id	W	detected_0.9	detected_0.8	detected_0.7	detected_0.6
D_0__Bacteria;D_1__Bacteroidetes;D_2__Bacteroidia;D_3__Bacteroidales;D_4__Bacteroidaceae;D_5__Bacteroides	37	TRUE	TRUE	TRUE	TRUE
D_0__Bacteria;D_1__Bacteroidetes;D_2__Bacteroidia;D_3__Bacteroidales;D_4__Prevotellaceae;D_5__Prevotella 7	1	FALSE	FALSE	FALSE	FALSE
D_0__Bacteria;D_1__Bacteroidetes;D_2__Bacteroidia;D_3__Bacteroidales;D_4__Rikenellaceae;D_5__Alistipes	1	FALSE	FALSE	FALSE	FALSE
D_0__Bacteria;D_1__Bacteroidetes;D_2__Bacteroidia;D_3__Bacteroidales;D_4__Tannerellaceae;D_5__Parabacteroides	1	FALSE	FALSE	FALSE	FALSE
D_0__Bacteria;D_1__Firmicutes;D_2__Bacilli;D_3__Bacillales;D_4__Family XI;D_5__Gemella	1	FALSE	FALSE	FALSE	FALSE
D_0__Bacteria;D_1__Firmicutes;D_2__Bacilli;D_3__Lactobacillales;D_4__Carnobacteriaceae;D_5__Granulicatella	1	FALSE	FALSE	FALSE	FALSE
D_0__Bacteria;D_1__Firmicutes;D_2__Bacilli;D_3__Lactobacillales;D_4__Enterococcaceae;D_5__Enterococcus	1	FALSE	FALSE	FALSE	FALSE
D_0__Bacteria;D_1__Firmicutes;D_2__Bacilli;D_3__Lactobacillales;D_4__Streptococcaceae;D_5__Lactococcus	1	FALSE	FALSE	FALSE	FALSE
D_0__Bacteria;D_1__Firmicutes;D_2__Bacilli;D_3__Lactobacillales;D_4__Streptococcaceae;D_5__Streptococcus	0	FALSE	FALSE	FALSE	FALSE
D_0__Bacteria;D_1__Firmicutes;D_2__Clostridia;D_3__Clostridiales;D_4__Clostridiaceae 1;D_5__Clostridium sensu stricto 1	0	FALSE	FALSE	FALSE	FALSE
D_0__Bacteria;D_1__Firmicutes;D_2__Clostridia;D_3__Clostridiales;D_4__Family XIII;D_5__Family XIII AD3011 group	0	FALSE	FALSE	FALSE	FALSE
D_0__Bacteria;D_1__Firmicutes;D_2__Clostridia;D_3__Clostridiales;D_4__Lachnospiraceae;D_5__Agathobacter	0	FALSE	FALSE	FALSE	FALSE
D_0__Bacteria;D_1__Firmicutes;D_2__Clostridia;D_3__Clostridiales;D_4__Lachnospiraceae;D_5__Anaerosporobacter	0	FALSE	FALSE	FALSE	FALSE
D_0__Bacteria;D_1__Firmicutes;D_2__Clostridia;D_3__Clostridiales;D_4__Lachnospiraceae;D_5__Blautia	0	FALSE	FALSE	FALSE	FALSE
D_0__Bacteria;D_1__Firmicutes;D_2__Clostridia;D_3__Clostridiales;D_4__Lachnospiraceae;D_5__Dorea	0	FALSE	FALSE	FALSE	FALSE
D_0__Bacteria;D_1__Firmicutes;D_2__Clostridia;D_3__Clostridiales;D_4__Lachnospiraceae;D_5__Fusicatenibacter	0	FALSE	FALSE	FALSE	FALSE
D_0__Bacteria;D_1__Firmicutes;D_2__Clostridia;D_3__Clostridiales;D_4__Lachnospiraceae;D_5__Lachnoclostridium	0	FALSE	FALSE	FALSE	FALSE
D_0__Bacteria;D_1__Firmicutes;D_2__Clostridia;D_3__Clostridiales;D_4__Lachnospiraceae;D_5__Lachnospiraceae NK4A136 group	0	FALSE	FALSE	FALSE	FALSE
D_0__Bacteria;D_1__Firmicutes;D_2__Clostridia;D_3__Clostridiales;D_4__Lachnospiraceae;D_5__Roseburia	0	FALSE	FALSE	FALSE	FALSE
D_0__Bacteria;D_1__Firmicutes;D_2__Clostridia;D_3__Clostridiales;D_4__Lachnospiraceae;D_5__[Eubacterium] eligens group	0	FALSE	FALSE	FALSE	FALSE
D_0__Bacteria;D_1__Firmicutes;D_2__Clostridia;D_3__Clostridiales;D_4__Lachnospiraceae;D_5__[Ruminococcus] gnavus group	0	FALSE	FALSE	FALSE	FALSE
D_0__Bacteria;D_1__Firmicutes;D_2__Clostridia;D_3__Clostridiales;D_4__Peptostreptococcaceae;D_5__Intestinibacter	0	FALSE	FALSE	FALSE	FALSE
D_0__Bacteria;D_1__Firmicutes;D_2__Clostridia;D_3__Clostridiales;D_4__Peptostreptococcaceae;D_5__Romboutsia	0	FALSE	FALSE	FALSE	FALSE
D_0__Bacteria;D_1__Firmicutes;D_2__Clostridia;D_3__Clostridiales;D_4__Ruminococcaceae;D_5__Butyricicoccus	0	FALSE	FALSE	FALSE	FALSE
D_0__Bacteria;D_1__Firmicutes;D_2__Clostridia;D_3__Clostridiales;D_4__Ruminococcaceae;D_5__Flavonifractor	0	FALSE	FALSE	FALSE	FALSE
D_0__Bacteria;D_1__Firmicutes;D_2__Clostridia;D_3__Clostridiales;D_4__Ruminococcaceae;D_5__Oscillibacter	1	FALSE	FALSE	FALSE	FALSE
D_0__Bacteria;D_1__Firmicutes;D_2__Clostridia;D_3__Clostridiales;D_4__Ruminococcaceae;D_5__Ruminiclostridium 5	0	FALSE	FALSE	FALSE	FALSE
D_0__Bacteria;D_1__Firmicutes;D_2__Clostridia;D_3__Clostridiales;D_4__Ruminococcaceae;D_5__Ruminococcaceae UCG-013	0	FALSE	FALSE	FALSE	FALSE
D_0__Bacteria;D_1__Firmicutes;D_2__Clostridia;D_3__Clostridiales;D_4__Ruminococcaceae;D_5__Ruminococcaceae UCG-014	0	FALSE	FALSE	FALSE	FALSE
D_0__Bacteria;D_1__Firmicutes;D_2__Clostridia;D_3__Clostridiales;D_4__Ruminococcaceae;D_5__Ruminococcus 1	0	FALSE	FALSE	FALSE	FALSE
D_0__Bacteria;D_1__Firmicutes;D_2__Clostridia;D_3__Clostridiales;D_4__Ruminococcaceae;D_5__Ruminococcus 2	0	FALSE	FALSE	FALSE	FALSE
D_0__Bacteria;D_1__Firmicutes;D_2__Clostridia;D_3__Clostridiales;D_4__Ruminococcaceae;D_5__Subdoligranulum	0	FALSE	FALSE	FALSE	FALSE
D_0__Bacteria;D_1__Firmicutes;D_2__Clostridia;D_3__Clostridiales;D_4__Ruminococcaceae;D_5__[Eubacterium] coprostanoligenes group	0	FALSE	FALSE	FALSE	FALSE
D_0__Bacteria;D_1__Firmicutes;D_2__Erysipelotrichia;D_3__Erysipelotrichales;D_4__Erysipelotrichaceae;D_5__Coprobacillus	1	FALSE	FALSE	FALSE	FALSE
D_0__Bacteria;D_1__Firmicutes;D_2__Erysipelotrichia;D_3__Erysipelotrichales;D_4__Erysipelotrichaceae;D_5__Erysipelatoclostridium	30	FALSE	FALSE	TRUE	TRUE
D_0__Bacteria;D_1__Firmicutes;D_2__Erysipelotrichia;D_3__Erysipelotrichales;D_4__Erysipelotrichaceae;D_5__Erysipelotrichaceae UCG-003	0	FALSE	FALSE	FALSE	FALSE
D_0__Bacteria;D_1__Firmicutes;D_2__Erysipelotrichia;D_3__Erysipelotrichales;D_4__Erysipelotrichaceae;D_5__Turicibacter	0	FALSE	FALSE	FALSE	FALSE
D_0__Bacteria;D_1__Firmicutes;D_2__Negativicutes;D_3__Selenomonadales;D_4__Veillonellaceae;D_5__Dialister	0	FALSE	FALSE	FALSE	FALSE
D_0__Bacteria;D_1__Firmicutes;D_2__Negativicutes;D_3__Selenomonadales;D_4__Veillonellaceae;D_5__Veillonella	0	FALSE	FALSE	FALSE	FALSE
D_0__Bacteria;D_1__Proteobacteria;D_2__Gammaproteobacteria;D_3__Enterobacteriales;D_4__Enterobacteriaceae;D_5__Escherichia-Shigella	1	FALSE	FALSE	FALSE	FALSE
D_0__Bacteria;D_1__Verrucomicrobia;D_2__Verrucomicrobiae;D_3__Verrucomicrobiales;D_4__Akkermansiaceae;D_5__Akkermansia	0	FALSE	FALSE	FALSE	FALSE

## Sheet: Supplementary Table 8 Raw ANCOM
Supplementary Table 8. Delivery mode cohort - Pathways. ANCOM2 raw output
taxa_id	W	detected_0.9	detected_0.8	detected_0.7	detected_0.6
1CMET2-PWY	8	FALSE	FALSE	FALSE	FALSE
ALL-CHORISMATE-PWY	4	FALSE	FALSE	FALSE	FALSE
ANAEROFRUCAT-PWY	8	FALSE	FALSE	FALSE	FALSE
ANAGLYCOLYSIS-PWY	10	FALSE	FALSE	FALSE	FALSE
ARG+POLYAMINE-SYN	0	FALSE	FALSE	FALSE	FALSE
ARGDEG-PWY	NA	NA	NA	NA	NA
ARGORNPROST-PWY	4	FALSE	FALSE	FALSE	FALSE
ARGSYN-PWY	8	FALSE	FALSE	FALSE	FALSE
ARGSYNBSUB-PWY	12	FALSE	FALSE	FALSE	FALSE
ARO-PWY	8	FALSE	FALSE	FALSE	FALSE
ASPASN-PWY	8	FALSE	FALSE	FALSE	FALSE
AST-PWY	NA	NA	NA	NA	NA
BIOTIN-BIOSYNTHESIS-PWY	291	TRUE	TRUE	TRUE	TRUE
BRANCHED-CHAIN-AA-SYN-PWY	10	FALSE	FALSE	FALSE	FALSE
CALVIN-PWY	13	FALSE	FALSE	FALSE	FALSE
CENTFERM-PWY	4	FALSE	FALSE	FALSE	FALSE
COA-PWY	11	FALSE	FALSE	FALSE	FALSE
COBALSYN-PWY	55	FALSE	FALSE	FALSE	FALSE
COLANSYN-PWY	4	FALSE	FALSE	FALSE	FALSE
COMPLETE-ARO-PWY	8	FALSE	FALSE	FALSE	FALSE
DAPLYSINESYN-PWY	4	FALSE	FALSE	FALSE	FALSE
DENOVOPURINE2-PWY	4	FALSE	FALSE	FALSE	FALSE
DTDPRHAMSYN-PWY	15	FALSE	FALSE	FALSE	FALSE
ECASYN-PWY	4	FALSE	FALSE	FALSE	FALSE
ENTBACSYN-PWY	4	FALSE	FALSE	FALSE	FALSE
FAO-PWY	4	FALSE	FALSE	FALSE	FALSE
FASYN-ELONG-PWY	6	FALSE	FALSE	FALSE	FALSE
FASYN-INITIAL-PWY	181	FALSE	FALSE	FALSE	TRUE
FERMENTATION-PWY	6	FALSE	FALSE	FALSE	FALSE
FOLSYN-PWY	4	FALSE	FALSE	FALSE	FALSE
FUC-RHAMCAT-PWY	0	FALSE	FALSE	FALSE	FALSE
FUCCAT-PWY	5	FALSE	FALSE	FALSE	FALSE
GALACT-GLUCUROCAT-PWY	4	FALSE	FALSE	FALSE	FALSE
GALACTARDEG-PWY	NA	NA	NA	NA	NA
GALACTUROCAT-PWY	9	FALSE	FALSE	FALSE	FALSE
GLCMANNANAUT-PWY	9	FALSE	FALSE	FALSE	FALSE
GLUCARDEG-PWY	9	FALSE	FALSE	FALSE	FALSE
GLUCARGALACTSUPER-PWY	NA	NA	NA	NA	NA
GLUCONEO-PWY	5	FALSE	FALSE	FALSE	FALSE
GLUCOSE1PMETAB-PWY	4	FALSE	FALSE	FALSE	FALSE
GLUCUROCAT-PWY	4	FALSE	FALSE	FALSE	FALSE
GLUTORN-PWY	8	FALSE	FALSE	FALSE	FALSE
GLYCOCAT-PWY	10	FALSE	FALSE	FALSE	FALSE
GLYCOGENSYNTH-PWY	14	FALSE	FALSE	FALSE	FALSE
GLYCOL-GLYOXDEG-PWY	4	FALSE	FALSE	FALSE	FALSE
GLYCOLYSIS	8	FALSE	FALSE	FALSE	FALSE
GLYCOLYSIS-E-D	0	FALSE	FALSE	FALSE	FALSE
GLYCOLYSIS-TCA-GLYOX-BYPASS	4	FALSE	FALSE	FALSE	FALSE
GLYOXYLATE-BYPASS	4	FALSE	FALSE	FALSE	FALSE
GOLPDLCAT-PWY	4	FALSE	FALSE	FALSE	FALSE
HCAMHPDEG-PWY	NA	NA	NA	NA	NA
HEME-BIOSYNTHESIS-II	0	FALSE	FALSE	FALSE	FALSE
HEMESYN2-PWY	0	FALSE	FALSE	FALSE	FALSE
HEXITOLDEGSUPER-PWY	4	FALSE	FALSE	FALSE	FALSE
HISDEG-PWY	3	FALSE	FALSE	FALSE	FALSE
HISTSYN-PWY	10	FALSE	FALSE	FALSE	FALSE
HOMOSER-METSYN-PWY	4	FALSE	FALSE	FALSE	FALSE
HSERMETANA-PWY	4	FALSE	FALSE	FALSE	FALSE
ILEUSYN-PWY	NA	NA	NA	NA	NA
KDO-NAGLIPASYN-PWY	1	FALSE	FALSE	FALSE	FALSE
LACTOSECAT-PWY	4	FALSE	FALSE	FALSE	FALSE
LPSSYN-PWY	4	FALSE	FALSE	FALSE	FALSE
MET-SAM-PWY	4	FALSE	FALSE	FALSE	FALSE
METH-ACETATE-PWY	4	FALSE	FALSE	FALSE	FALSE
METHGLYUT-PWY	4	FALSE	FALSE	FALSE	FALSE
NAD-BIOSYNTHESIS-II	4	FALSE	FALSE	FALSE	FALSE
NAGLIPASYN-PWY	3	FALSE	FALSE	FALSE	FALSE
NONMEVIPP-PWY	NA	NA	NA	NA	NA
NONOXIPENT-PWY	11	FALSE	FALSE	FALSE	FALSE
OANTIGEN-PWY	9	FALSE	FALSE	FALSE	FALSE
ORNARGDEG-PWY	NA	NA	NA	NA	NA
ORNDEG-PWY	4	FALSE	FALSE	FALSE	FALSE
P105-PWY	1	FALSE	FALSE	FALSE	FALSE
P108-PWY	144	FALSE	FALSE	FALSE	FALSE
P122-PWY	0	FALSE	FALSE	FALSE	FALSE
P124-PWY	0	FALSE	FALSE	FALSE	FALSE
P125-PWY	4	FALSE	FALSE	FALSE	FALSE
P161-PWY	4	FALSE	FALSE	FALSE	FALSE
P163-PWY	1	FALSE	FALSE	FALSE	FALSE
P164-PWY	4	FALSE	FALSE	FALSE	FALSE
P23-PWY	0	FALSE	FALSE	FALSE	FALSE
P341-PWY	4	FALSE	FALSE	FALSE	FALSE
P4-PWY	4	FALSE	FALSE	FALSE	FALSE
P42-PWY	3	FALSE	FALSE	FALSE	FALSE
P441-PWY	0	FALSE	FALSE	FALSE	FALSE
P461-PWY	4	FALSE	FALSE	FALSE	FALSE
P562-PWY	4	FALSE	FALSE	FALSE	FALSE
PANTO-PWY	7	FALSE	FALSE	FALSE	FALSE
PANTOSYN-PWY	4	FALSE	FALSE	FALSE	FALSE
PENTOSE-P-PWY	4	FALSE	FALSE	FALSE	FALSE
PEPTIDOGLYCANSYN-PWY	14	FALSE	FALSE	FALSE	FALSE
PHOSLIPSYN-PWY	17	FALSE	FALSE	FALSE	FALSE
POLYAMINSYN3-PWY	4	FALSE	FALSE	FALSE	FALSE
POLYAMSYN-PWY	0	FALSE	FALSE	FALSE	FALSE
POLYISOPRENSYN-PWY	4	FALSE	FALSE	FALSE	FALSE
PPGPPMET-PWY	4	FALSE	FALSE	FALSE	FALSE
PRPP-PWY	3	FALSE	FALSE	FALSE	FALSE
PWY-1269	4	FALSE	FALSE	FALSE	FALSE
PWY-1861	9	FALSE	FALSE	FALSE	FALSE
PWY-2941	4	FALSE	FALSE	FALSE	FALSE
PWY-2942	10	FALSE	FALSE	FALSE	FALSE
PWY-3001	8	FALSE	FALSE	FALSE	FALSE
PWY-4984	4	FALSE	FALSE	FALSE	FALSE
PWY-5005	0	FALSE	FALSE	FALSE	FALSE
PWY-5022	4	FALSE	FALSE	FALSE	FALSE
PWY-5028	4	FALSE	FALSE	FALSE	FALSE
PWY-5097	10	FALSE	FALSE	FALSE	FALSE
PWY-5100	10	FALSE	FALSE	FALSE	FALSE
PWY-5101	10	FALSE	FALSE	FALSE	FALSE
PWY-5103	10	FALSE	FALSE	FALSE	FALSE
PWY-5104	10	FALSE	FALSE	FALSE	FALSE
PWY-5121	8	FALSE	FALSE	FALSE	FALSE
PWY-5154	7	FALSE	FALSE	FALSE	FALSE
PWY-5177	132	FALSE	FALSE	FALSE	FALSE
PWY-5180	NA	NA	NA	NA	NA
PWY-5182	NA	NA	NA	NA	NA
PWY-5188	4	FALSE	FALSE	FALSE	FALSE
PWY-5189	4	FALSE	FALSE	FALSE	FALSE
PWY-5304	4	FALSE	FALSE	FALSE	FALSE
PWY-5345	4	FALSE	FALSE	FALSE	FALSE
PWY-5347	4	FALSE	FALSE	FALSE	FALSE
PWY-5384	4	FALSE	FALSE	FALSE	FALSE
PWY-5415	4	FALSE	FALSE	FALSE	FALSE
PWY-5484	6	FALSE	FALSE	FALSE	FALSE
PWY-5505	9	FALSE	FALSE	FALSE	FALSE
PWY-5509	74	FALSE	FALSE	FALSE	FALSE
PWY-5532	4	FALSE	FALSE	FALSE	FALSE
PWY-5659	7	FALSE	FALSE	FALSE	FALSE
PWY-5667	NA	NA	NA	NA	NA
PWY-5676	4	FALSE	FALSE	FALSE	FALSE
PWY-5677	0	FALSE	FALSE	FALSE	FALSE
PWY-5686	9	FALSE	FALSE	FALSE	FALSE
PWY-5695	15	FALSE	FALSE	FALSE	FALSE
PWY-5705	4	FALSE	FALSE	FALSE	FALSE
PWY-5747	NA	NA	NA	NA	NA
PWY-5837	0	FALSE	FALSE	FALSE	FALSE
PWY-5838	0	FALSE	FALSE	FALSE	FALSE
PWY-5840	0	FALSE	FALSE	FALSE	FALSE
PWY-5845	NA	NA	NA	NA	NA
PWY-5850	NA	NA	NA	NA	NA
PWY-5855	NA	NA	NA	NA	NA
PWY-5856	NA	NA	NA	NA	NA
PWY-5857	NA	NA	NA	NA	NA
PWY-5860	NA	NA	NA	NA	NA
PWY-5861	0	FALSE	FALSE	FALSE	FALSE
PWY-5862	NA	NA	NA	NA	NA
PWY-5863	0	FALSE	FALSE	FALSE	FALSE
PWY-5896	NA	NA	NA	NA	NA
PWY-5897	NA	NA	NA	NA	NA
PWY-5898	NA	NA	NA	NA	NA
PWY-5899	NA	NA	NA	NA	NA
PWY-5910	4	FALSE	FALSE	FALSE	FALSE
PWY-5913	9	FALSE	FALSE	FALSE	FALSE
PWY-5918	0	FALSE	FALSE	FALSE	FALSE
PWY-5920	4	FALSE	FALSE	FALSE	FALSE
PWY-5971	0	FALSE	FALSE	FALSE	FALSE
PWY-5973	8	FALSE	FALSE	FALSE	FALSE
PWY-5989	271	TRUE	TRUE	TRUE	TRUE
PWY-6071	4	FALSE	FALSE	FALSE	FALSE
PWY-6121	9	FALSE	FALSE	FALSE	FALSE
PWY-6122	NA	NA	NA	NA	NA
PWY-6123	12	FALSE	FALSE	FALSE	FALSE
PWY-6125	4	FALSE	FALSE	FALSE	FALSE
PWY-6126	8	FALSE	FALSE	FALSE	FALSE
PWY-6147	4	FALSE	FALSE	FALSE	FALSE
PWY-6151	4	FALSE	FALSE	FALSE	FALSE
PWY-6163	13	FALSE	FALSE	FALSE	FALSE
PWY-621	4	FALSE	FALSE	FALSE	FALSE
PWY-6263	7	FALSE	FALSE	FALSE	FALSE
PWY-6269	77	FALSE	FALSE	FALSE	FALSE
PWY-6277	NA	NA	NA	NA	NA
PWY-6282	270	TRUE	TRUE	TRUE	TRUE
PWY-6317	8	FALSE	FALSE	FALSE	FALSE
PWY-6353	4	FALSE	FALSE	FALSE	FALSE
PWY-6385	13	FALSE	FALSE	FALSE	FALSE
PWY-6386	13	FALSE	FALSE	FALSE	FALSE
PWY-6387	14	FALSE	FALSE	FALSE	FALSE
PWY-6396	0	FALSE	FALSE	FALSE	FALSE
PWY-6467	3	FALSE	FALSE	FALSE	FALSE
PWY-6470	1	FALSE	FALSE	FALSE	FALSE
PWY-6471	4	FALSE	FALSE	FALSE	FALSE
PWY-6478	0	FALSE	FALSE	FALSE	FALSE
PWY-6507	6	FALSE	FALSE	FALSE	FALSE
PWY-6519	291	TRUE	TRUE	TRUE	TRUE
PWY-6545	0	FALSE	FALSE	FALSE	FALSE
PWY-6572	284	TRUE	TRUE	TRUE	TRUE
PWY-6588	4	FALSE	FALSE	FALSE	FALSE
PWY-6590	4	FALSE	FALSE	FALSE	FALSE
PWY-6608	4	FALSE	FALSE	FALSE	FALSE
PWY-6609	8	FALSE	FALSE	FALSE	FALSE
PWY-6612	4	FALSE	FALSE	FALSE	FALSE
PWY-6628	0	FALSE	FALSE	FALSE	FALSE
PWY-6629	1	FALSE	FALSE	FALSE	FALSE
PWY-6630	0	FALSE	FALSE	FALSE	FALSE
PWY-6690	NA	NA	NA	NA	NA
PWY-6700	8	FALSE	FALSE	FALSE	FALSE
PWY-6703	4	FALSE	FALSE	FALSE	FALSE
PWY-6708	NA	NA	NA	NA	NA
PWY-6737	8	FALSE	FALSE	FALSE	FALSE
PWY-6749	0	FALSE	FALSE	FALSE	FALSE
PWY-6891	1	FALSE	FALSE	FALSE	FALSE
PWY-6892	4	FALSE	FALSE	FALSE	FALSE
PWY-6895	1	FALSE	FALSE	FALSE	FALSE
PWY-6897	29	FALSE	FALSE	FALSE	FALSE
PWY-6901	4	FALSE	FALSE	FALSE	FALSE
PWY-6969	4	FALSE	FALSE	FALSE	FALSE
PWY-7003	3	FALSE	FALSE	FALSE	FALSE
PWY-7013	0	FALSE	FALSE	FALSE	FALSE
PWY-7090	4	FALSE	FALSE	FALSE	FALSE
PWY-7111	17	FALSE	FALSE	FALSE	FALSE
PWY-7184	4	FALSE	FALSE	FALSE	FALSE
PWY-7187	4	FALSE	FALSE	FALSE	FALSE
PWY-7196	4	FALSE	FALSE	FALSE	FALSE
PWY-7197	4	FALSE	FALSE	FALSE	FALSE
PWY-7198	1	FALSE	FALSE	FALSE	FALSE
PWY-7199	8	FALSE	FALSE	FALSE	FALSE
PWY-7200	4	FALSE	FALSE	FALSE	FALSE
PWY-7208	12	FALSE	FALSE	FALSE	FALSE
PWY-7210	1	FALSE	FALSE	FALSE	FALSE
PWY-7211	4	FALSE	FALSE	FALSE	FALSE
PWY-7219	14	FALSE	FALSE	FALSE	FALSE
PWY-7220	NA	NA	NA	NA	NA
PWY-7221	25	FALSE	FALSE	FALSE	FALSE
PWY-7222	NA	NA	NA	NA	NA
PWY-7228	4	FALSE	FALSE	FALSE	FALSE
PWY-7229	10	FALSE	FALSE	FALSE	FALSE
PWY-7234	4	FALSE	FALSE	FALSE	FALSE
PWY-7237	0	FALSE	FALSE	FALSE	FALSE
PWY-7242	8	FALSE	FALSE	FALSE	FALSE
PWY-7254	0	FALSE	FALSE	FALSE	FALSE
PWY-7315	9	FALSE	FALSE	FALSE	FALSE
PWY-7323	98	FALSE	FALSE	FALSE	FALSE
PWY-7328	11	FALSE	FALSE	FALSE	FALSE
PWY-7332	0	FALSE	FALSE	FALSE	FALSE
PWY-7371	8	FALSE	FALSE	FALSE	FALSE
PWY-7377	0	FALSE	FALSE	FALSE	FALSE
PWY-7392	0	FALSE	FALSE	FALSE	FALSE
PWY-7400	8	FALSE	FALSE	FALSE	FALSE
PWY-7446	NA	NA	NA	NA	NA
PWY-7456	0	FALSE	FALSE	FALSE	FALSE
PWY-7539	4	FALSE	FALSE	FALSE	FALSE
PWY-7560	NA	NA	NA	NA	NA
PWY-7663	39	FALSE	FALSE	FALSE	FALSE
PWY-7664	266	TRUE	TRUE	TRUE	TRUE
PWY-841	4	FALSE	FALSE	FALSE	FALSE
PWY-922	4	FALSE	FALSE	FALSE	FALSE
PWY0-1061	4	FALSE	FALSE	FALSE	FALSE
PWY0-1241	0	FALSE	FALSE	FALSE	FALSE
PWY0-1261	0	FALSE	FALSE	FALSE	FALSE
PWY0-1277	4	FALSE	FALSE	FALSE	FALSE
PWY0-1296	8	FALSE	FALSE	FALSE	FALSE
PWY0-1297	4	FALSE	FALSE	FALSE	FALSE
PWY0-1298	7	FALSE	FALSE	FALSE	FALSE
PWY0-1319	NA	NA	NA	NA	NA
PWY0-1338	4	FALSE	FALSE	FALSE	FALSE
PWY0-1415	3	FALSE	FALSE	FALSE	FALSE
PWY0-1479	3	FALSE	FALSE	FALSE	FALSE
PWY0-1533	4	FALSE	FALSE	FALSE	FALSE
PWY0-1586	11	FALSE	FALSE	FALSE	FALSE
PWY0-162	4	FALSE	FALSE	FALSE	FALSE
PWY0-166	4	FALSE	FALSE	FALSE	FALSE
PWY0-321	4	FALSE	FALSE	FALSE	FALSE
PWY0-41	9	FALSE	FALSE	FALSE	FALSE
PWY0-42	NA	NA	NA	NA	NA
PWY0-781	4	FALSE	FALSE	FALSE	FALSE
PWY0-845	190	FALSE	FALSE	FALSE	TRUE
PWY0-862	224	FALSE	FALSE	TRUE	TRUE
PWY490-3	0	FALSE	FALSE	FALSE	FALSE
PWY4FS-7	NA	NA	NA	NA	NA
PWY4FS-8	NA	NA	NA	NA	NA
PWYG-321	291	TRUE	TRUE	TRUE	TRUE
PYRIDNUCSAL-PWY	8	FALSE	FALSE	FALSE	FALSE
PYRIDNUCSYN-PWY	9	FALSE	FALSE	FALSE	FALSE
PYRIDOXSYN-PWY	190	FALSE	FALSE	FALSE	TRUE
REDCITCYC	0	FALSE	FALSE	FALSE	FALSE
RHAMCAT-PWY	8	FALSE	FALSE	FALSE	FALSE
RIBOSYN2-PWY	8	FALSE	FALSE	FALSE	FALSE
RUMP-PWY	8	FALSE	FALSE	FALSE	FALSE
SALVADEHYPOX-PWY	4	FALSE	FALSE	FALSE	FALSE
SER-GLYSYN-PWY	11	FALSE	FALSE	FALSE	FALSE
SO4ASSIM-PWY	0	FALSE	FALSE	FALSE	FALSE
SULFATE-CYS-PWY	0	FALSE	FALSE	FALSE	FALSE
TCA	11	FALSE	FALSE	FALSE	FALSE
TCA-GLYOX-BYPASS	4	FALSE	FALSE	FALSE	FALSE
TEICHOICACID-PWY	4	FALSE	FALSE	FALSE	FALSE
THISYN-PWY	4	FALSE	FALSE	FALSE	FALSE
THREOCAT-PWY	4	FALSE	FALSE	FALSE	FALSE
THRESYN-PWY	39	FALSE	FALSE	FALSE	FALSE
TRNA-CHARGING-PWY	14	FALSE	FALSE	FALSE	FALSE
TRPSYN-PWY	8	FALSE	FALSE	FALSE	FALSE
UBISYN-PWY	7	FALSE	FALSE	FALSE	FALSE
UDPNAGSYN-PWY	8	FALSE	FALSE	FALSE	FALSE
VALSYN-PWY	NA	NA	NA	NA	NA

## Sheet: Supplementary Table 9 Raw ANCOM
Supplementary Table 9. Perinatal antibiotics cohort - Taxa. ANCOM2 raw output
taxa_id	W	detected_0.9	detected_0.8	detected_0.7	detected_0.6
D_0__Bacteria;D_1__Actinobacteria;D_2__Actinobacteria;D_3__Bifidobacteriales;D_4__Bifidobacteriaceae;D_5__Bifidobacterium	0	FALSE	FALSE	FALSE	FALSE
D_0__Bacteria;D_1__Actinobacteria;D_2__Coriobacteriia;D_3__Coriobacteriales;D_4__Eggerthellaceae;D_5__Eggerthella	0	FALSE	FALSE	FALSE	FALSE
D_0__Bacteria;D_1__Bacteroidetes;D_2__Bacteroidia;D_3__Bacteroidales;D_4__Bacteroidaceae;D_5__Bacteroides	41	FALSE	TRUE	TRUE	TRUE
D_0__Bacteria;D_1__Bacteroidetes;D_2__Bacteroidia;D_3__Bacteroidales;D_4__Prevotellaceae;D_5__Prevotella 7	0	FALSE	FALSE	FALSE	FALSE
D_0__Bacteria;D_1__Bacteroidetes;D_2__Bacteroidia;D_3__Bacteroidales;D_4__Prevotellaceae;D_5__Prevotella 9	0	FALSE	FALSE	FALSE	FALSE
D_0__Bacteria;D_1__Bacteroidetes;D_2__Bacteroidia;D_3__Bacteroidales;D_4__Rikenellaceae;D_5__Alistipes	0	FALSE	FALSE	FALSE	FALSE
D_0__Bacteria;D_1__Bacteroidetes;D_2__Bacteroidia;D_3__Bacteroidales;D_4__Tannerellaceae;D_5__Parabacteroides	0	FALSE	FALSE	FALSE	FALSE
D_0__Bacteria;D_1__Firmicutes;D_2__Bacilli;D_3__Lactobacillales;D_4__Streptococcaceae;D_5__Lactococcus	0	FALSE	FALSE	FALSE	FALSE
D_0__Bacteria;D_1__Firmicutes;D_2__Bacilli;D_3__Lactobacillales;D_4__Streptococcaceae;D_5__Streptococcus	1	FALSE	FALSE	FALSE	FALSE
D_0__Bacteria;D_1__Firmicutes;D_2__Clostridia;D_3__Clostridiales;D_4__Clostridiaceae 1;D_5__Clostridium sensu stricto 1	0	FALSE	FALSE	FALSE	FALSE
D_0__Bacteria;D_1__Firmicutes;D_2__Clostridia;D_3__Clostridiales;D_4__Lachnospiraceae;D_5__Agathobacter	0	FALSE	FALSE	FALSE	FALSE
D_0__Bacteria;D_1__Firmicutes;D_2__Clostridia;D_3__Clostridiales;D_4__Lachnospiraceae;D_5__Anaerostipes	0	FALSE	FALSE	FALSE	FALSE
D_0__Bacteria;D_1__Firmicutes;D_2__Clostridia;D_3__Clostridiales;D_4__Lachnospiraceae;D_5__Blautia	0	FALSE	FALSE	FALSE	FALSE
D_0__Bacteria;D_1__Firmicutes;D_2__Clostridia;D_3__Clostridiales;D_4__Lachnospiraceae;D_5__Dorea	0	FALSE	FALSE	FALSE	FALSE
D_0__Bacteria;D_1__Firmicutes;D_2__Clostridia;D_3__Clostridiales;D_4__Lachnospiraceae;D_5__Fusicatenibacter	0	FALSE	FALSE	FALSE	FALSE
D_0__Bacteria;D_1__Firmicutes;D_2__Clostridia;D_3__Clostridiales;D_4__Lachnospiraceae;D_5__Hungatella	0	FALSE	FALSE	FALSE	FALSE
D_0__Bacteria;D_1__Firmicutes;D_2__Clostridia;D_3__Clostridiales;D_4__Lachnospiraceae;D_5__Lachnoclostridium	1	FALSE	FALSE	FALSE	FALSE
D_0__Bacteria;D_1__Firmicutes;D_2__Clostridia;D_3__Clostridiales;D_4__Lachnospiraceae;D_5__Lachnospira	0	FALSE	FALSE	FALSE	FALSE
D_0__Bacteria;D_1__Firmicutes;D_2__Clostridia;D_3__Clostridiales;D_4__Lachnospiraceae;D_5__Lachnospiraceae NK4A136 group	0	FALSE	FALSE	FALSE	FALSE
D_0__Bacteria;D_1__Firmicutes;D_2__Clostridia;D_3__Clostridiales;D_4__Lachnospiraceae;D_5__Lachnospiraceae UCG-004	0	FALSE	FALSE	FALSE	FALSE
D_0__Bacteria;D_1__Firmicutes;D_2__Clostridia;D_3__Clostridiales;D_4__Lachnospiraceae;D_5__Roseburia	0	FALSE	FALSE	FALSE	FALSE
D_0__Bacteria;D_1__Firmicutes;D_2__Clostridia;D_3__Clostridiales;D_4__Lachnospiraceae;D_5__Tyzzerella 4	0	FALSE	FALSE	FALSE	FALSE
D_0__Bacteria;D_1__Firmicutes;D_2__Clostridia;D_3__Clostridiales;D_4__Lachnospiraceae;D_5__[Eubacterium] eligens group	0	FALSE	FALSE	FALSE	FALSE
D_0__Bacteria;D_1__Firmicutes;D_2__Clostridia;D_3__Clostridiales;D_4__Lachnospiraceae;D_5__[Ruminococcus] gnavus group	0	FALSE	FALSE	FALSE	FALSE
D_0__Bacteria;D_1__Firmicutes;D_2__Clostridia;D_3__Clostridiales;D_4__Lachnospiraceae;D_5__[Ruminococcus] torques group	0	FALSE	FALSE	FALSE	FALSE
D_0__Bacteria;D_1__Firmicutes;D_2__Clostridia;D_3__Clostridiales;D_4__Lachnospiraceae;__	0	FALSE	FALSE	FALSE	FALSE
D_0__Bacteria;D_1__Firmicutes;D_2__Clostridia;D_3__Clostridiales;D_4__Peptostreptococcaceae;D_5__Clostridioides	0	FALSE	FALSE	FALSE	FALSE
D_0__Bacteria;D_1__Firmicutes;D_2__Clostridia;D_3__Clostridiales;D_4__Peptostreptococcaceae;D_5__Intestinibacter	0	FALSE	FALSE	FALSE	FALSE
D_0__Bacteria;D_1__Firmicutes;D_2__Clostridia;D_3__Clostridiales;D_4__Peptostreptococcaceae;D_5__Romboutsia	0	FALSE	FALSE	FALSE	FALSE
D_0__Bacteria;D_1__Firmicutes;D_2__Clostridia;D_3__Clostridiales;D_4__Ruminococcaceae;D_5__Faecalibacterium	0	FALSE	FALSE	FALSE	FALSE
D_0__Bacteria;D_1__Firmicutes;D_2__Clostridia;D_3__Clostridiales;D_4__Ruminococcaceae;D_5__Flavonifractor	0	FALSE	FALSE	FALSE	FALSE
D_0__Bacteria;D_1__Firmicutes;D_2__Clostridia;D_3__Clostridiales;D_4__Ruminococcaceae;D_5__Intestinimonas	0	FALSE	FALSE	FALSE	FALSE
D_0__Bacteria;D_1__Firmicutes;D_2__Clostridia;D_3__Clostridiales;D_4__Ruminococcaceae;D_5__Oscillibacter	0	FALSE	FALSE	FALSE	FALSE
D_0__Bacteria;D_1__Firmicutes;D_2__Clostridia;D_3__Clostridiales;D_4__Ruminococcaceae;D_5__Ruminiclostridium 5	0	FALSE	FALSE	FALSE	FALSE
D_0__Bacteria;D_1__Firmicutes;D_2__Clostridia;D_3__Clostridiales;D_4__Ruminococcaceae;D_5__Ruminococcaceae UCG-013	0	FALSE	FALSE	FALSE	FALSE
D_0__Bacteria;D_1__Firmicutes;D_2__Clostridia;D_3__Clostridiales;D_4__Ruminococcaceae;D_5__Ruminococcus 1	0	FALSE	FALSE	FALSE	FALSE
D_0__Bacteria;D_1__Firmicutes;D_2__Clostridia;D_3__Clostridiales;D_4__Ruminococcaceae;D_5__Ruminococcus 2	1	FALSE	FALSE	FALSE	FALSE
D_0__Bacteria;D_1__Firmicutes;D_2__Clostridia;D_3__Clostridiales;D_4__Ruminococcaceae;D_5__Subdoligranulum	0	FALSE	FALSE	FALSE	FALSE
D_0__Bacteria;D_1__Firmicutes;D_2__Clostridia;D_3__Clostridiales;D_4__Ruminococcaceae;D_5__UBA1819	0	FALSE	FALSE	FALSE	FALSE
D_0__Bacteria;D_1__Firmicutes;D_2__Clostridia;D_3__Clostridiales;D_4__Ruminococcaceae;D_5__[Eubacterium] coprostanoligenes group	0	FALSE	FALSE	FALSE	FALSE
D_0__Bacteria;D_1__Firmicutes;D_2__Erysipelotrichia;D_3__Erysipelotrichales;D_4__Erysipelotrichaceae;D_5__Coprobacillus	0	FALSE	FALSE	FALSE	FALSE
D_0__Bacteria;D_1__Firmicutes;D_2__Erysipelotrichia;D_3__Erysipelotrichales;D_4__Erysipelotrichaceae;D_5__Erysipelatoclostridium	0	FALSE	FALSE	FALSE	FALSE
D_0__Bacteria;D_1__Firmicutes;D_2__Erysipelotrichia;D_3__Erysipelotrichales;D_4__Erysipelotrichaceae;D_5__Erysipelotrichaceae UCG-003	0	FALSE	FALSE	FALSE	FALSE
D_0__Bacteria;D_1__Firmicutes;D_2__Erysipelotrichia;D_3__Erysipelotrichales;D_4__Erysipelotrichaceae;D_5__[Clostridium] innocuum group	0	FALSE	FALSE	FALSE	FALSE
D_0__Bacteria;D_1__Firmicutes;D_2__Negativicutes;D_3__Selenomonadales;D_4__Veillonellaceae;D_5__Veillonella	0	FALSE	FALSE	FALSE	FALSE
D_0__Bacteria;D_1__Proteobacteria;D_2__Gammaproteobacteria;D_3__Betaproteobacteriales;D_4__Burkholderiaceae;D_5__Parasutterella	0	FALSE	FALSE	FALSE	FALSE
D_0__Bacteria;D_1__Proteobacteria;D_2__Gammaproteobacteria;D_3__Betaproteobacteriales;D_4__Burkholderiaceae;D_5__Sutterella	0	FALSE	FALSE	FALSE	FALSE
D_0__Bacteria;D_1__Proteobacteria;D_2__Gammaproteobacteria;D_3__Enterobacteriales;D_4__Enterobacteriaceae;D_5__Escherichia-Shigella	1	FALSE	FALSE	FALSE	FALSE
D_0__Bacteria;D_1__Proteobacteria;D_2__Gammaproteobacteria;D_3__Enterobacteriales;D_4__Enterobacteriaceae;__	0	FALSE	FALSE	FALSE	FALSE
D_0__Bacteria;D_1__Proteobacteria;D_2__Gammaproteobacteria;D_3__Pasteurellales;D_4__Pasteurellaceae;D_5__Haemophilus	0	FALSE	FALSE	FALSE	FALSE
D_0__Bacteria;D_1__Verrucomicrobia;D_2__Verrucomicrobiae;D_3__Verrucomicrobiales;D_4__Akkermansiaceae;D_5__Akkermansia	0	FALSE	FALSE	FALSE	FALSE

## Sheet: Supplementary Table 10 Raw ANCO
Supplementary Table 10. Perinatal antibiotics cohort - Pathways. ANCOM2 raw output
taxa_id	W	detected_0.9	detected_0.8	detected_0.7	detected_0.6
1CMET2-PWY	4	FALSE	FALSE	FALSE	FALSE
ALL-CHORISMATE-PWY	0	FALSE	FALSE	FALSE	FALSE
ANAEROFRUCAT-PWY	9	FALSE	FALSE	FALSE	FALSE
ANAGLYCOLYSIS-PWY	6	FALSE	FALSE	FALSE	FALSE
ARG+POLYAMINE-SYN	0	FALSE	FALSE	FALSE	FALSE
ARGDEG-PWY	NA	NA	NA	NA	NA
ARGORNPROST-PWY	0	FALSE	FALSE	FALSE	FALSE
ARGSYN-PWY	10	FALSE	FALSE	FALSE	FALSE
ARGSYNBSUB-PWY	14	FALSE	FALSE	FALSE	FALSE
ARO-PWY	13	FALSE	FALSE	FALSE	FALSE
ASPASN-PWY	4	FALSE	FALSE	FALSE	FALSE
AST-PWY	NA	NA	NA	NA	NA
BIOTIN-BIOSYNTHESIS-PWY	286	TRUE	TRUE	TRUE	TRUE
BRANCHED-CHAIN-AA-SYN-PWY	18	FALSE	FALSE	FALSE	FALSE
CALVIN-PWY	13	FALSE	FALSE	FALSE	FALSE
CENTFERM-PWY	4	FALSE	FALSE	FALSE	FALSE
COA-PWY	17	FALSE	FALSE	FALSE	FALSE
COBALSYN-PWY	62	FALSE	FALSE	FALSE	FALSE
COLANSYN-PWY	4	FALSE	FALSE	FALSE	FALSE
COMPLETE-ARO-PWY	13	FALSE	FALSE	FALSE	FALSE
DAPLYSINESYN-PWY	9	FALSE	FALSE	FALSE	FALSE
DENOVOPURINE2-PWY	3	FALSE	FALSE	FALSE	FALSE
DTDPRHAMSYN-PWY	34	FALSE	FALSE	FALSE	FALSE
ECASYN-PWY	1	FALSE	FALSE	FALSE	FALSE
ENTBACSYN-PWY	0	FALSE	FALSE	FALSE	FALSE
FAO-PWY	0	FALSE	FALSE	FALSE	FALSE
FASYN-ELONG-PWY	4	FALSE	FALSE	FALSE	FALSE
FASYN-INITIAL-PWY	142	FALSE	FALSE	FALSE	FALSE
FERMENTATION-PWY	3	FALSE	FALSE	FALSE	FALSE
FOLSYN-PWY	13	FALSE	FALSE	FALSE	FALSE
FUC-RHAMCAT-PWY	0	FALSE	FALSE	FALSE	FALSE
FUCCAT-PWY	0	FALSE	FALSE	FALSE	FALSE
GALACT-GLUCUROCAT-PWY	0	FALSE	FALSE	FALSE	FALSE
GALACTARDEG-PWY	NA	NA	NA	NA	NA
GALACTUROCAT-PWY	4	FALSE	FALSE	FALSE	FALSE
GLCMANNANAUT-PWY	9	FALSE	FALSE	FALSE	FALSE
GLUCARDEG-PWY	2	FALSE	FALSE	FALSE	FALSE
GLUCARGALACTSUPER-PWY	NA	NA	NA	NA	NA
GLUCONEO-PWY	15	FALSE	FALSE	FALSE	FALSE
GLUCOSE1PMETAB-PWY	4	FALSE	FALSE	FALSE	FALSE
GLUCUROCAT-PWY	0	FALSE	FALSE	FALSE	FALSE
GLUTORN-PWY	18	FALSE	FALSE	FALSE	FALSE
GLYCOCAT-PWY	11	FALSE	FALSE	FALSE	FALSE
GLYCOGENSYNTH-PWY	13	FALSE	FALSE	FALSE	FALSE
GLYCOL-GLYOXDEG-PWY	1	FALSE	FALSE	FALSE	FALSE
GLYCOLYSIS	26	FALSE	FALSE	FALSE	FALSE
GLYCOLYSIS-E-D	0	FALSE	FALSE	FALSE	FALSE
GLYCOLYSIS-TCA-GLYOX-BYPASS	0	FALSE	FALSE	FALSE	FALSE
GLYOXYLATE-BYPASS	1	FALSE	FALSE	FALSE	FALSE
GOLPDLCAT-PWY	4	FALSE	FALSE	FALSE	FALSE
HCAMHPDEG-PWY	NA	NA	NA	NA	NA
HEME-BIOSYNTHESIS-II	0	FALSE	FALSE	FALSE	FALSE
HEMESYN2-PWY	0	FALSE	FALSE	FALSE	FALSE
HEXITOLDEGSUPER-PWY	0	FALSE	FALSE	FALSE	FALSE
HISDEG-PWY	3	FALSE	FALSE	FALSE	FALSE
HISTSYN-PWY	21	FALSE	FALSE	FALSE	FALSE
HOMOSER-METSYN-PWY	0	FALSE	FALSE	FALSE	FALSE
HSERMETANA-PWY	8	FALSE	FALSE	FALSE	FALSE
ILEUSYN-PWY	NA	NA	NA	NA	NA
KDO-NAGLIPASYN-PWY	0	FALSE	FALSE	FALSE	FALSE
LACTOSECAT-PWY	4	FALSE	FALSE	FALSE	FALSE
LPSSYN-PWY	0	FALSE	FALSE	FALSE	FALSE
MET-SAM-PWY	1	FALSE	FALSE	FALSE	FALSE
METH-ACETATE-PWY	0	FALSE	FALSE	FALSE	FALSE
METHGLYUT-PWY	1	FALSE	FALSE	FALSE	FALSE
NAD-BIOSYNTHESIS-II	4	FALSE	FALSE	FALSE	FALSE
NAGLIPASYN-PWY	3	FALSE	FALSE	FALSE	FALSE
NONMEVIPP-PWY	NA	NA	NA	NA	NA
NONOXIPENT-PWY	8	FALSE	FALSE	FALSE	FALSE
OANTIGEN-PWY	8	FALSE	FALSE	FALSE	FALSE
ORNARGDEG-PWY	NA	NA	NA	NA	NA
ORNDEG-PWY	4	FALSE	FALSE	FALSE	FALSE
P105-PWY	0	FALSE	FALSE	FALSE	FALSE
P108-PWY	12	FALSE	FALSE	FALSE	FALSE
P122-PWY	0	FALSE	FALSE	FALSE	FALSE
P124-PWY	0	FALSE	FALSE	FALSE	FALSE
P125-PWY	0	FALSE	FALSE	FALSE	FALSE
P161-PWY	5	FALSE	FALSE	FALSE	FALSE
P163-PWY	0	FALSE	FALSE	FALSE	FALSE
P164-PWY	0	FALSE	FALSE	FALSE	FALSE
P23-PWY	0	FALSE	FALSE	FALSE	FALSE
P341-PWY	2	FALSE	FALSE	FALSE	FALSE
P4-PWY	8	FALSE	FALSE	FALSE	FALSE
P42-PWY	7	FALSE	FALSE	FALSE	FALSE
P441-PWY	0	FALSE	FALSE	FALSE	FALSE
P461-PWY	4	FALSE	FALSE	FALSE	FALSE
P562-PWY	4	FALSE	FALSE	FALSE	FALSE
PANTO-PWY	9	FALSE	FALSE	FALSE	FALSE
PANTOSYN-PWY	10	FALSE	FALSE	FALSE	FALSE
PENTOSE-P-PWY	3	FALSE	FALSE	FALSE	FALSE
PEPTIDOGLYCANSYN-PWY	18	FALSE	FALSE	FALSE	FALSE
PHOSLIPSYN-PWY	100	FALSE	FALSE	FALSE	FALSE
POLYAMINSYN3-PWY	0	FALSE	FALSE	FALSE	FALSE
POLYAMSYN-PWY	0	FALSE	FALSE	FALSE	FALSE
POLYISOPRENSYN-PWY	3	FALSE	FALSE	FALSE	FALSE
PPGPPMET-PWY	0	FALSE	FALSE	FALSE	FALSE
PRPP-PWY	3	FALSE	FALSE	FALSE	FALSE
PWY-1269	5	FALSE	FALSE	FALSE	FALSE
PWY-1861	17	FALSE	FALSE	FALSE	FALSE
PWY-2941	0	FALSE	FALSE	FALSE	FALSE
PWY-2942	14	FALSE	FALSE	FALSE	FALSE
PWY-3001	15	FALSE	FALSE	FALSE	FALSE
PWY-4984	0	FALSE	FALSE	FALSE	FALSE
PWY-5005	0	FALSE	FALSE	FALSE	FALSE
PWY-5022	0	FALSE	FALSE	FALSE	FALSE
PWY-5028	4	FALSE	FALSE	FALSE	FALSE
PWY-5097	12	FALSE	FALSE	FALSE	FALSE
PWY-5100	11	FALSE	FALSE	FALSE	FALSE
PWY-5101	14	FALSE	FALSE	FALSE	FALSE
PWY-5103	20	FALSE	FALSE	FALSE	FALSE
PWY-5104	15	FALSE	FALSE	FALSE	FALSE
PWY-5121	15	FALSE	FALSE	FALSE	FALSE
PWY-5154	8	FALSE	FALSE	FALSE	FALSE
PWY-5177	4	FALSE	FALSE	FALSE	FALSE
PWY-5180	NA	NA	NA	NA	NA
PWY-5182	NA	NA	NA	NA	NA
PWY-5188	2	FALSE	FALSE	FALSE	FALSE
PWY-5189	2	FALSE	FALSE	FALSE	FALSE
PWY-5304	0	FALSE	FALSE	FALSE	FALSE
PWY-5345	4	FALSE	FALSE	FALSE	FALSE
PWY-5347	3	FALSE	FALSE	FALSE	FALSE
PWY-5384	4	FALSE	FALSE	FALSE	FALSE
PWY-5415	0	FALSE	FALSE	FALSE	FALSE
PWY-5484	20	FALSE	FALSE	FALSE	FALSE
PWY-5505	10	FALSE	FALSE	FALSE	FALSE
PWY-5509	90	FALSE	FALSE	FALSE	FALSE
PWY-5532	0	FALSE	FALSE	FALSE	FALSE
PWY-5659	6	FALSE	FALSE	FALSE	FALSE
PWY-5667	NA	NA	NA	NA	NA
PWY-5676	0	FALSE	FALSE	FALSE	FALSE
PWY-5677	0	FALSE	FALSE	FALSE	FALSE
PWY-5686	24	FALSE	FALSE	FALSE	FALSE
PWY-5695	10	FALSE	FALSE	FALSE	FALSE
PWY-5705	2	FALSE	FALSE	FALSE	FALSE
PWY-5747	NA	NA	NA	NA	NA
PWY-5837	0	FALSE	FALSE	FALSE	FALSE
PWY-5838	0	FALSE	FALSE	FALSE	FALSE
PWY-5840	0	FALSE	FALSE	FALSE	FALSE
PWY-5845	NA	NA	NA	NA	NA
PWY-5850	NA	NA	NA	NA	NA
PWY-5855	NA	NA	NA	NA	NA
PWY-5856	NA	NA	NA	NA	NA
PWY-5857	NA	NA	NA	NA	NA
PWY-5860	NA	NA	NA	NA	NA
PWY-5861	0	FALSE	FALSE	FALSE	FALSE
PWY-5862	NA	NA	NA	NA	NA
PWY-5863	0	FALSE	FALSE	FALSE	FALSE
PWY-5896	NA	NA	NA	NA	NA
PWY-5897	NA	NA	NA	NA	NA
PWY-5898	NA	NA	NA	NA	NA
PWY-5899	NA	NA	NA	NA	NA
PWY-5910	0	FALSE	FALSE	FALSE	FALSE
PWY-5913	13	FALSE	FALSE	FALSE	FALSE
PWY-5918	0	FALSE	FALSE	FALSE	FALSE
PWY-5920	4	FALSE	FALSE	FALSE	FALSE
PWY-5971	1	FALSE	FALSE	FALSE	FALSE
PWY-5973	11	FALSE	FALSE	FALSE	FALSE
PWY-5989	264	TRUE	TRUE	TRUE	TRUE
PWY-6071	4	FALSE	FALSE	FALSE	FALSE
PWY-6121	4	FALSE	FALSE	FALSE	FALSE
PWY-6122	NA	NA	NA	NA	NA
PWY-6123	10	FALSE	FALSE	FALSE	FALSE
PWY-6125	3	FALSE	FALSE	FALSE	FALSE
PWY-6126	9	FALSE	FALSE	FALSE	FALSE
PWY-6147	5	FALSE	FALSE	FALSE	FALSE
PWY-6151	30	FALSE	FALSE	FALSE	FALSE
PWY-6163	19	FALSE	FALSE	FALSE	FALSE
PWY-621	2	FALSE	FALSE	FALSE	FALSE
PWY-6263	7	FALSE	FALSE	FALSE	FALSE
PWY-6269	93	FALSE	FALSE	FALSE	FALSE
PWY-6277	NA	NA	NA	NA	NA
PWY-6282	259	FALSE	TRUE	TRUE	TRUE
PWY-6317	9	FALSE	FALSE	FALSE	FALSE
PWY-6353	0	FALSE	FALSE	FALSE	FALSE
PWY-6385	18	FALSE	FALSE	FALSE	FALSE
PWY-6386	16	FALSE	FALSE	FALSE	FALSE
PWY-6387	18	FALSE	FALSE	FALSE	FALSE
PWY-6396	0	FALSE	FALSE	FALSE	FALSE
PWY-6467	3	FALSE	FALSE	FALSE	FALSE
PWY-6470	0	FALSE	FALSE	FALSE	FALSE
PWY-6471	0	FALSE	FALSE	FALSE	FALSE
PWY-6478	0	FALSE	FALSE	FALSE	FALSE
PWY-6507	54	FALSE	FALSE	FALSE	FALSE
PWY-6519	286	TRUE	TRUE	TRUE	TRUE
PWY-6545	0	FALSE	FALSE	FALSE	FALSE
PWY-6572	280	TRUE	TRUE	TRUE	TRUE
PWY-6588	0	FALSE	FALSE	FALSE	FALSE
PWY-6590	2	FALSE	FALSE	FALSE	FALSE
PWY-6608	0	FALSE	FALSE	FALSE	FALSE
PWY-6609	5	FALSE	FALSE	FALSE	FALSE
PWY-6612	16	FALSE	FALSE	FALSE	FALSE
PWY-6628	0	FALSE	FALSE	FALSE	FALSE
PWY-6629	0	FALSE	FALSE	FALSE	FALSE
PWY-6630	0	FALSE	FALSE	FALSE	FALSE
PWY-6690	NA	NA	NA	NA	NA
PWY-6700	5	FALSE	FALSE	FALSE	FALSE
PWY-6703	40	FALSE	FALSE	FALSE	FALSE
PWY-6708	NA	NA	NA	NA	NA
PWY-6737	4	FALSE	FALSE	FALSE	FALSE
PWY-6749	0	FALSE	FALSE	FALSE	FALSE
PWY-6891	0	FALSE	FALSE	FALSE	FALSE
PWY-6892	4	FALSE	FALSE	FALSE	FALSE
PWY-6895	0	FALSE	FALSE	FALSE	FALSE
PWY-6897	7	FALSE	FALSE	FALSE	FALSE
PWY-6901	4	FALSE	FALSE	FALSE	FALSE
PWY-6969	9	FALSE	FALSE	FALSE	FALSE
PWY-7003	3	FALSE	FALSE	FALSE	FALSE
PWY-7013	0	FALSE	FALSE	FALSE	FALSE
PWY-7090	2	FALSE	FALSE	FALSE	FALSE
PWY-7111	16	FALSE	FALSE	FALSE	FALSE
PWY-7184	3	FALSE	FALSE	FALSE	FALSE
PWY-7187	3	FALSE	FALSE	FALSE	FALSE
PWY-7196	3	FALSE	FALSE	FALSE	FALSE
PWY-7197	3	FALSE	FALSE	FALSE	FALSE
PWY-7198	0	FALSE	FALSE	FALSE	FALSE
PWY-7199	4	FALSE	FALSE	FALSE	FALSE
PWY-7200	3	FALSE	FALSE	FALSE	FALSE
PWY-7208	22	FALSE	FALSE	FALSE	FALSE
PWY-7210	0	FALSE	FALSE	FALSE	FALSE
PWY-7211	9	FALSE	FALSE	FALSE	FALSE
PWY-7219	25	FALSE	FALSE	FALSE	FALSE
PWY-7220	NA	NA	NA	NA	NA
PWY-7221	32	FALSE	FALSE	FALSE	FALSE
PWY-7222	NA	NA	NA	NA	NA
PWY-7228	3	FALSE	FALSE	FALSE	FALSE
PWY-7229	9	FALSE	FALSE	FALSE	FALSE
PWY-7234	3	FALSE	FALSE	FALSE	FALSE
PWY-7237	0	FALSE	FALSE	FALSE	FALSE
PWY-7242	4	FALSE	FALSE	FALSE	FALSE
PWY-7254	0	FALSE	FALSE	FALSE	FALSE
PWY-7315	9	FALSE	FALSE	FALSE	FALSE
PWY-7323	74	FALSE	FALSE	FALSE	FALSE
PWY-7328	14	FALSE	FALSE	FALSE	FALSE
PWY-7332	0	FALSE	FALSE	FALSE	FALSE
PWY-7371	8	FALSE	FALSE	FALSE	FALSE
PWY-7377	0	FALSE	FALSE	FALSE	FALSE
PWY-7392	0	FALSE	FALSE	FALSE	FALSE
PWY-7400	10	FALSE	FALSE	FALSE	FALSE
PWY-7446	NA	NA	NA	NA	NA
PWY-7456	1	FALSE	FALSE	FALSE	FALSE
PWY-7539	57	FALSE	FALSE	FALSE	FALSE
PWY-7560	NA	NA	NA	NA	NA
PWY-7663	28	FALSE	FALSE	FALSE	FALSE
PWY-7664	250	FALSE	TRUE	TRUE	TRUE
PWY-841	3	FALSE	FALSE	FALSE	FALSE
PWY-922	0	FALSE	FALSE	FALSE	FALSE
PWY0-1061	0	FALSE	FALSE	FALSE	FALSE
PWY0-1241	0	FALSE	FALSE	FALSE	FALSE
PWY0-1261	0	FALSE	FALSE	FALSE	FALSE
PWY0-1277	0	FALSE	FALSE	FALSE	FALSE
PWY0-1296	4	FALSE	FALSE	FALSE	FALSE
PWY0-1297	4	FALSE	FALSE	FALSE	FALSE
PWY0-1298	4	FALSE	FALSE	FALSE	FALSE
PWY0-1319	NA	NA	NA	NA	NA
PWY0-1338	4	FALSE	FALSE	FALSE	FALSE
PWY0-1415	0	FALSE	FALSE	FALSE	FALSE
PWY0-1479	0	FALSE	FALSE	FALSE	FALSE
PWY0-1533	1	FALSE	FALSE	FALSE	FALSE
PWY0-1586	12	FALSE	FALSE	FALSE	FALSE
PWY0-162	5	FALSE	FALSE	FALSE	FALSE
PWY0-166	3	FALSE	FALSE	FALSE	FALSE
PWY0-321	4	FALSE	FALSE	FALSE	FALSE
PWY0-41	9	FALSE	FALSE	FALSE	FALSE
PWY0-42	NA	NA	NA	NA	NA
PWY0-781	2	FALSE	FALSE	FALSE	FALSE
PWY0-845	5	FALSE	FALSE	FALSE	FALSE
PWY0-862	224	FALSE	FALSE	TRUE	TRUE
PWY490-3	0	FALSE	FALSE	FALSE	FALSE
PWY4FS-7	NA	NA	NA	NA	NA
PWY4FS-8	NA	NA	NA	NA	NA
PWYG-321	286	TRUE	TRUE	TRUE	TRUE
PYRIDNUCSAL-PWY	5	FALSE	FALSE	FALSE	FALSE
PYRIDNUCSYN-PWY	16	FALSE	FALSE	FALSE	FALSE
PYRIDOXSYN-PWY	3	FALSE	FALSE	FALSE	FALSE
REDCITCYC	0	FALSE	FALSE	FALSE	FALSE
RHAMCAT-PWY	3	FALSE	FALSE	FALSE	FALSE
RIBOSYN2-PWY	4	FALSE	FALSE	FALSE	FALSE
RUMP-PWY	10	FALSE	FALSE	FALSE	FALSE
SALVADEHYPOX-PWY	0	FALSE	FALSE	FALSE	FALSE
SER-GLYSYN-PWY	38	FALSE	FALSE	FALSE	FALSE
SO4ASSIM-PWY	0	FALSE	FALSE	FALSE	FALSE
SULFATE-CYS-PWY	0	FALSE	FALSE	FALSE	FALSE
TCA	13	FALSE	FALSE	FALSE	FALSE
TCA-GLYOX-BYPASS	1	FALSE	FALSE	FALSE	FALSE
TEICHOICACID-PWY	0	FALSE	FALSE	FALSE	FALSE
THISYN-PWY	3	FALSE	FALSE	FALSE	FALSE
THREOCAT-PWY	4	FALSE	FALSE	FALSE	FALSE
THRESYN-PWY	18	FALSE	FALSE	FALSE	FALSE
TRNA-CHARGING-PWY	21	FALSE	FALSE	FALSE	FALSE
TRPSYN-PWY	11	FALSE	FALSE	FALSE	FALSE
UBISYN-PWY	4	FALSE	FALSE	FALSE	FALSE
UDPNAGSYN-PWY	8	FALSE	FALSE	FALSE	FALSE
VALSYN-PWY	NA	NA	NA	NA	NA

[truncated: 10 more sheets: Supplementary Table 11 Rank agg, Supplementary Table 12 Rank agg, Supplementary Table 13 Rank agg, Supplementary Table 14 Rank agg, Supplementary Table 15 cross-st, Supplementary Table 16 cross-st, Supplementary Table 17 cross-st, Supplementary Table 18 cross-st, Supplementary Table 19, Supplementary Table 20]
